# Supplementary material for: A macrocyclic oligofuran: synthesis, solid state structure and electronic properties
Source: Chem Sci. 2019 Aug 19;10(37):8527–32. doi: 10.1039/c9sc03247a (PMC7003964; doi:10.1039/c9sc03247a)
Supplement: Supplementary file 1 [file SC-010-C9SC03247A-s001.txt]

Macrocyclic Oligofurans: Synthesis, Solid State Structure and Electronic Properties

Sandip V. Mulay(1,4)#, Or Dishi(1)#, Yuan Fang(2)#, Muhammad R. Niazi(2), Linda J. W. Shimon(3), Dmitrii F. Perepichka(2)* and Ori Gidron(1)*

(1)Institute of Chemistry, The Hebrew University of Jerusalem, Edmond J. Safra Campus, Jerusalem, Israel. (2)Department of Chemistry and Center for Self-Assembled Chemical Structures, McGill University, Montreal, QC, H3A 0B8 Canada. (3)Chemical Research Support Unit, Weizmann Institute of Science, Rehovot, Israel.
(4)Current address: Artificial Photosynthesis Research Group, Korea Research Institute of Chemical Technology (KRICT), 100 Jang-dong, Yuseong, Daejeon 305 600, Republic of Korea. #These authors contributed equally.


L-1BFI-H
                         Standard orientation:                         
	 ---------------------------------------------------------------------
	 Center     Atomic      Atomic             Coordinates (Angstroms)
	 Number     Number       Type             X           Y           Z
	 ---------------------------------------------------------------------
	      1          6           0       -2.727340   -1.776218    0.000143
	      2          6           0       -2.895389   -0.432748    0.000135
	      3          8           0       -1.395663   -2.098965   -0.000157
	      4          6           0       -1.580463    0.135836   -0.000016
	      5          1           0       -3.820800    0.120247    0.000234
	      6          6           0       -0.710105   -0.931958   -0.000088
	      7          6           0       -1.315943    1.577756   -0.000043
	      8          6           0        0.710104   -0.931959   -0.000084
	      9          8           0       -2.227856    2.384571    0.000228
	     10          7           0        0.000001    2.067010   -0.000457
	     11          6           0        1.580466    0.135834   -0.000008
	     12          8           0        1.395657   -2.098969   -0.000156
	     13          6           0        1.315944    1.577751   -0.000029
	     14          6           0        2.895389   -0.432752    0.000160
	     15          6           0        2.727333   -1.776221    0.000164
	     16          8           0        2.227863    2.384564    0.000158
	     17          1           0        3.820802    0.120240    0.000274
	     18          1           0        3.401472   -2.616364    0.000242
	     19          1           0       -3.401480   -2.616360    0.000210
	     20          1           0        0.000007    3.081631   -0.000358
	 ---------------------------------------------------------------------


L-2BFI-H
                         Standard orientation:                         
	 ---------------------------------------------------------------------
	 Center     Atomic      Atomic             Coordinates (Angstroms)
	 Number     Number       Type             X           Y           Z
	 ---------------------------------------------------------------------
	      1          6           0       -5.197589    2.874635    0.000176
	      2          6           0       -6.093843    1.858937   -0.000081
	      3          6           0       -5.329087    0.648786   -0.000238
	      4          6           0       -4.007113    1.041048    0.000090
	      5          8           0       -3.915877    2.391795    0.000177
	      6          1           0       -7.169914    1.924162   -0.000241
	      7          6           0       -2.836976    0.241811    0.000138
	      8          6           0       -2.717355   -1.132642    0.000347
	      9          8           0       -1.612539    0.821424    0.000159
	     10          6           0       -1.319508   -1.407474    0.000157
	     11          6           0       -0.687712   -0.196130    0.000108
	     12          1           0       -0.864655   -2.384473    0.000208
	     13          6           0        0.687692    0.196501    0.000041
	     14          6           0        1.319586    1.407780   -0.000040
	     15          8           0        1.612488   -0.821142    0.000027
	     16          6           0        2.717421    1.132859   -0.000163
	     17          1           0        0.864797    2.384813   -0.000090
	     18          6           0        2.836948   -0.241624   -0.000010
	     19          6           0        4.006981   -1.040966   -0.000003
	     20          6           0        5.328942   -0.648963    0.000139
	     21          8           0        3.915476   -2.391758   -0.000025
	     22          6           0        6.093560   -1.859115   -0.000001
	     23          6           0        5.197471   -2.874940   -0.000099
	     24          1           0        7.169660   -1.923906    0.000043
	     25          6           0       -5.923493   -0.691199   -0.000808
	     26          6           0       -3.750687   -2.175899    0.000808
	     27          6           0        3.750894    2.175954   -0.000477
	     28          6           0        5.923586    0.690905    0.000461
	     29          8           0        3.448940    3.354832    0.000003
	     30          8           0        7.131024    0.843359   -0.000227
	     31          8           0       -7.130909   -0.843798   -0.000086
	     32          8           0       -3.448503   -3.354726   -0.000342
	     33          7           0       -5.111900   -1.838112   -0.000031
	     34          7           0        5.112068    1.837905   -0.000051
	     35          1           0       -5.281552    3.948565    0.000306
	     36          1           0       -5.684596   -2.675779   -0.000156
	     37          1           0        5.684871    2.675504   -0.000100
	     38          1           0        5.281105   -3.948899   -0.000171
	 ---------------------------------------------------------------------


L-3BFI-H
                         Standard orientation:                         
	 ---------------------------------------------------------------------
	 Center     Atomic      Atomic             Coordinates (Angstroms)
	 Number     Number       Type             X           Y           Z
	 ---------------------------------------------------------------------
	      1          6           0       -9.104384    0.257587    0.001102
	      2          6           0       -9.281147   -1.085583    0.001171
	      3          6           0       -7.971277   -1.662681    0.001086
	      4          6           0       -7.093502   -0.599468    0.000910
	      5          8           0       -7.771665    0.572377    0.000914
	      6          1           0      -10.210376   -1.632140    0.001297
	      7          6           0       -5.676501   -0.609408    0.000740
	      8          6           0       -4.810202   -1.683224    0.000705
	      9          8           0       -4.984557    0.554943    0.000577
	     10          6           0       -3.497089   -1.131109    0.000503
	     11          6           0       -3.649006    0.226867    0.000430
	     12          1           0       -2.574785   -1.688737    0.000424
	     13          6           0       -2.729653    1.321968    0.000235
	     14          6           0       -2.889160    2.679807    0.000142
	     15          8           0       -1.393108    1.000994    0.000107
	     16          6           0       -1.580771    3.239771   -0.000065
	     17          1           0       -3.815551    3.230462    0.000208
	     18          6           0       -0.706717    2.170129   -0.000079
	     19          6           0        0.706699    2.170116   -0.000250
	     20          6           0        1.580765    3.239747   -0.000446
	     21          8           0        1.393069    1.000972   -0.000231
	     22          6           0        2.889149    2.679765   -0.000551
	     23          6           0        2.729625    1.321930   -0.000423
	     24          1           0        3.815547    3.230407   -0.000709
	     25          6           0        3.648951    0.226811   -0.000447
	     26          6           0        3.497042   -1.131160   -0.000332
	     27          8           0        4.984523    0.554894   -0.000617
	     28          6           0        4.810150   -1.683282   -0.000450
	     29          1           0        2.574728   -1.688774   -0.000186
	     30          6           0        5.676451   -0.609449   -0.000619
	     31          6           0        7.093436   -0.599521   -0.000781
	     32          6           0        7.971332   -1.662611   -0.000803
	     33          8           0        7.771523    0.572442   -0.000937
	     34          6           0        9.281137   -1.085487   -0.000982
	     35          6           0        9.104324    0.257673   -0.001081
	     36          1           0       10.210333   -1.632115   -0.001039
	     37          6           0       -7.716521   -3.106856    0.001161
	     38          6           0       -5.085326   -3.126088    0.000833
	     39          6           0       -1.315382    4.683854   -0.000219
	     40          6           0        1.315399    4.683833   -0.000540
	     41          6           0        5.085362   -3.126111   -0.000388
	     42          6           0        7.716621   -3.106803   -0.000667
	     43          8           0       -2.228700    5.487534   -0.000194
	     44          8           0        2.228730    5.487499   -0.000717
	     45          8           0        4.176483   -3.934783   -0.000225
	     46          8           0        8.633777   -3.906485   -0.000728
	     47          8           0       -8.633667   -3.906554    0.001278
	     48          8           0       -4.176350   -3.934661    0.000760
	     49          7           0        6.403375   -3.605550   -0.000513
	     50          7           0       -6.403274   -3.605613    0.001054
	     51          7           0        0.000012    5.172753   -0.000440
	     52          1           0       -9.773701    1.101623    0.001138
	     53          1           0       -6.410684   -4.620371    0.001115
	     54          1           0        0.000020    6.187577   -0.000533
	     55          1           0        6.410801   -4.620311   -0.000449
	     56          1           0        9.773575    1.101752   -0.001226
	 ---------------------------------------------------------------------


L-4BFI-H
                         Standard orientation:                         
	 ---------------------------------------------------------------------
	 Center     Atomic      Atomic             Coordinates (Angstroms)
	 Number     Number       Type             X           Y           Z
	 ---------------------------------------------------------------------
	      1          6           0      -12.227513    1.370570    0.001986
	      2          6           0      -12.606656    0.069898    0.001943
	      3          6           0      -11.399919   -0.699817    0.001338
	      4          6           0      -10.370575    0.217452    0.001094
	      5          8           0      -10.862387    1.478816    0.001488
	      6          1           0      -13.608165   -0.329047    0.002268
	      7          6           0       -8.971657   -0.008167    0.000545
	      8          6           0       -8.279441   -1.201651    0.000092
	      9          8           0       -8.110062    1.036909    0.000448
	     10          6           0       -6.897580   -0.856508   -0.000303
	     11          6           0       -6.840190    0.508599   -0.000059
	     12          1           0       -6.071207   -1.548352   -0.000709
	     13          6           0       -5.763708    1.449579   -0.000253
	     14          6           0       -5.712558    2.815846   -0.000286
	     15          8           0       -4.492367    0.927016   -0.000499
	     16          6           0       -4.333865    3.168050   -0.000544
	     17          1           0       -6.543350    3.502276   -0.000143
	     18          6           0       -3.634580    1.976982   -0.000666
	     19          6           0       -2.237941    1.760193   -0.000852
	     20          6           0       -1.210370    2.683406   -0.000970
	     21          8           0       -1.739219    0.499802   -0.000861
	     22          6           0       -0.003314    1.929763   -0.001043
	     23          6           0       -0.368872    0.612157   -0.000960
	     24          1           0        0.996084    2.333193   -0.001140
	     25          6           0        0.368872   -0.612157   -0.000963
	     26          6           0        0.003314   -1.929763   -0.001054
	     27          8           0        1.739219   -0.499802   -0.000863
	     28          6           0        1.210370   -2.683406   -0.000985
	     29          1           0       -0.996084   -2.333194   -0.001153
	     30          6           0        2.237941   -1.760193   -0.000861
	     31          6           0        3.634580   -1.976982   -0.000676
	     32          6           0        4.333865   -3.168050   -0.000561
	     33          8           0        4.492367   -0.927016   -0.000502
	     34          6           0        5.712558   -2.815846   -0.000300
	     35          6           0        5.763708   -1.449579   -0.000259
	     36          1           0        6.543350   -3.502276   -0.000160
	     37          6           0        6.840190   -0.508599   -0.000058
	     38          6           0        6.897580    0.856508   -0.000294
	     39          8           0        8.110062   -1.036909    0.000445
	     40          6           0        8.279441    1.201651    0.000103
	     41          1           0        6.071207    1.548352   -0.000695
	     42          6           0        8.971657    0.008168    0.000548
	     43          6           0       10.370575   -0.217452    0.001096
	     44          6           0       11.399919    0.699817    0.001346
	     45          8           0       10.862387   -1.478816    0.001482
	     46          6           0       12.606656   -0.069898    0.001946
	     47          6           0       12.227513   -1.370570    0.001980
	     48          1           0       13.608165    0.329047    0.002274
	     49          6           0        8.770649    2.585796    0.000013
	     50          6           0       11.368180    2.166112    0.001108
	     51          6           0      -11.368180   -2.166112    0.001090
	     52          6           0       -8.770649   -2.585796   -0.000008
	     53          6           0       -3.850512    4.554801   -0.000644
	     54          6           0       -1.250925    4.151556   -0.001011
	     55          6           0        1.250925   -4.151556   -0.001034
	     56          6           0        3.850512   -4.554801   -0.000669
	     57          8           0       -4.630636    5.488125   -0.000533
	     58          8           0       -0.224958    4.804667   -0.001129
	     59          8           0        0.224958   -4.804667   -0.001156
	     60          8           0        4.630636   -5.488125   -0.000563
	     61          8           0        7.994959    3.523041   -0.000498
	     62          8           0       12.396457    2.816626    0.001338
	     63          8           0      -12.396457   -2.816626    0.001316
	     64          8           0       -7.994959   -3.523041   -0.000524
	     65          7           0        2.475889   -4.836788   -0.000932
	     66          7           0       10.146163    2.859408    0.000592
	     67          7           0      -10.146163   -2.859408    0.000570
	     68          7           0       -2.475889    4.836788   -0.000906
	     69          1           0      -12.760485    2.306695    0.002333
	     70          1           0       12.760485   -2.306695    0.002322
	     71          1           0      -10.307999   -3.861209    0.000437
	     72          1           0       -2.320197    5.839650   -0.000964
	     73          1           0        2.320198   -5.839650   -0.000996
	     74          1           0       10.307999    3.861209    0.000466
	 ---------------------------------------------------------------------


L-5BFI-H
                         Standard orientation:                         
	 ---------------------------------------------------------------------
	 Center     Atomic      Atomic             Coordinates (Angstroms)
	 Number     Number       Type             X           Y           Z
	 ---------------------------------------------------------------------
	      1          6           0       15.481051   -0.047692   -0.000334
	      2          6           0       15.658348   -1.390844   -0.000312
	      3          8           0       14.148287    0.266588   -0.000312
	      4          6           0       14.348748   -1.968395   -0.000256
	      5          1           0       16.587805   -1.937011   -0.000331
	      6          6           0       13.470608   -0.905504   -0.000255
	      7          6           0       14.094624   -3.412804   -0.000224
	      8          6           0       12.053606   -0.916097   -0.000212
	      9          8           0       15.012135   -4.211939   -0.000188
	     10          7           0       12.781582   -3.912273   -0.000131
	     11          6           0       11.187931   -1.990461   -0.000135
	     12          8           0       11.361068    0.247837   -0.000236
	     13          6           0       11.463578   -3.433278   -0.000062
	     14          1           0       12.789526   -4.927038   -0.000102
	     15          6           0        9.874581   -1.439087   -0.000131
	     16          6           0       10.025720   -0.081040   -0.000190
	     17          8           0       10.554685   -4.241949   -0.000073
	     18          1           0        8.952675   -1.997375   -0.000081
	     19          6           0        9.105688    1.013432   -0.000212
	     20          6           0        9.264558    2.371562   -0.000271
	     21          8           0        7.769535    0.691800   -0.000162
	     22          6           0        7.956068    2.930730   -0.000255
	     23          1           0       10.190675    2.922677   -0.000313
	     24          6           0        7.082642    1.860739   -0.000200
	     25          6           0        7.690249    4.375260   -0.000286
	     26          6           0        5.669216    1.860269   -0.000172
	     27          8           0        8.603797    5.178351   -0.000427
	     28          7           0        6.374960    4.864019   -0.000333
	     29          6           0        4.795100    2.929984   -0.000221
	     30          8           0        4.983297    0.691149   -0.000098
	     31          6           0        5.059802    4.374535   -0.000324
	     32          1           0        6.374536    5.878898   -0.000394
	     33          6           0        3.486913    2.370102   -0.000160
	     34          6           0        3.646416    1.012127   -0.000088
	     35          8           0        4.145767    5.176908   -0.000316
	     36          1           0        2.561105    2.921861   -0.000175
	     37          6           0        2.729581   -0.084427   -0.000009
	     38          6           0        2.888715   -1.442633    0.000060
	     39          8           0        1.392965    0.236917    0.000001
	     40          6           0        1.580424   -2.001999    0.000119
	     41          1           0        3.814385   -1.994634    0.000069
	     42          6           0        0.706740   -0.932151    0.000079
	     43          6           0        1.315191   -3.446910    0.000201
	     44          6           0       -0.706703   -0.932155    0.000108
	     45          8           0        2.229290   -4.248924    0.000221
	     46          7           0        0.000025   -3.936116    0.000258
	     47          6           0       -1.580383   -2.002006    0.000188
	     48          8           0       -1.392933    0.236910    0.000056
	     49          6           0       -1.315144   -3.446916    0.000271
	     50          1           0        0.000027   -4.951041    0.000307
	     51          6           0       -2.888676   -1.442646    0.000177
	     52          6           0       -2.729547   -0.084439    0.000097
	     53          8           0       -2.229239   -4.248934    0.000304
	     54          1           0       -3.814345   -1.994649    0.000226
	     55          6           0       -3.646389    1.012110    0.000051
	     56          6           0       -3.486893    2.370087   -0.000029
	     57          8           0       -4.983268    0.691126    0.000093
	     58          6           0       -4.795083    2.929962   -0.000042
	     59          1           0       -2.561089    2.921852   -0.000079
	     60          6           0       -5.669192    1.860242    0.000039
	     61          6           0       -5.059795    4.374512   -0.000132
	     62          6           0       -7.082620    1.860702    0.000061
	     63          8           0       -4.145765    5.176890   -0.000187
	     64          7           0       -6.374957    4.863987   -0.000118
	     65          6           0       -7.956052    2.930687    0.000023
	     66          8           0       -7.769501    0.691759    0.000134
	     67          6           0       -7.690244    4.375219   -0.000040
	     68          1           0       -6.374540    5.878865   -0.000186
	     69          6           0       -9.264539    2.371511    0.000061
	     70          6           0       -9.105659    1.013383    0.000132
	     71          8           0       -8.603802    5.178299   -0.000132
	     72          1           0      -10.190661    2.922617    0.000045
	     73          6           0      -10.025681   -0.081093    0.000199
	     74          6           0       -9.874575   -1.439140    0.000270
	     75          8           0      -11.361036    0.247817    0.000194
	     76          6           0      -11.187925   -1.990493    0.000319
	     77          1           0       -8.952673   -1.997439    0.000292
	     78          6           0      -12.053583   -0.916102    0.000260
	     79          6           0      -11.463658   -3.433285    0.000414
	     80          6           0      -13.470589   -0.905491    0.000266
	     81          8           0      -10.554845   -4.242039    0.000393
	     82          7           0      -12.781710   -3.912202    0.000416
	     83          6           0      -14.348811   -1.968301    0.000319
	     84          8           0      -14.148177    0.266663    0.000209
	     85          6           0      -14.094750   -3.412719    0.000385
	     86          1           0      -12.789683   -4.926969    0.000454
	     87          6           0      -15.658374   -1.390751    0.000292
	     88          6           0      -15.481076   -0.047631    0.000224
	     89          8           0      -15.012285   -4.211813    0.000416
	     90          1           0      -16.587779   -1.937036    0.000321
	     91          1           0       16.150087    0.796570   -0.000374
	     92          1           0      -16.150089    0.796619    0.000181
	 ---------------------------------------------------------------------


L-6BFI-H
                         Standard orientation:                         
	 ---------------------------------------------------------------------
	 Center     Atomic      Atomic             Coordinates (Angstroms)
	 Number     Number       Type             X           Y           Z
	 ---------------------------------------------------------------------
	      1          6           0       18.664581   -0.683231    0.000440
	      2          6           0       18.925518    0.646131    0.000418
	      3          8           0       17.314686   -0.913528    0.000403
	      4          6           0       17.654636    1.304530    0.000344
	      5          1           0       19.887373    1.132941    0.000446
	      6          6           0       16.711672    0.298696    0.000336
	      7          6           0       17.492080    2.762038    0.000302
	      8          6           0       15.298207    0.398416    0.000277
	      9          8           0       18.458219    3.501626    0.000282
	     10          7           0       16.213048    3.343496    0.000201
	     11          6           0       14.502078    1.525265    0.000193
	     12          8           0       14.533607   -0.719547    0.000293
	     13          6           0       14.867616    2.947937    0.000131
	     14          1           0       16.284808    4.355744    0.000168
	     15          6           0       13.156564    1.057898    0.000170
	     16          6           0       13.221671   -0.306903    0.000232
	     17          8           0       14.011121    3.811939    0.000107
	     18          1           0       12.271613    1.673044    0.000110
	     19          6           0       12.233703   -1.340445    0.000243
	     20          6           0       12.305311   -2.705932    0.000297
	     21          8           0       10.920850   -0.933878    0.000186
	     22          6           0       10.963666   -3.180150    0.000274
	     23          1           0       13.194336   -3.315047    0.000344
	     24          6           0       10.160600   -2.056469    0.000214
	     25          6           0       10.606042   -4.604782    0.000304
	     26          6           0        8.750174   -1.965447    0.000177
	     27          8           0       11.466434   -5.464547    0.000418
	     28          7           0        9.262152   -5.008588    0.000322
	     29          6           0        7.809506   -2.977105    0.000209
	     30          8           0        8.140387   -0.754899    0.000109
	     31          6           0        7.980983   -4.435595    0.000296
	     32          1           0        9.196709   -6.021354    0.000369
	     33          6           0        6.539742   -2.334722    0.000148
	     34          6           0        6.785644   -0.989774    0.000090
	     35          8           0        7.017259   -5.177513    0.000277
	     36          1           0        5.580548   -2.826136    0.000153
	     37          6           0        5.941284    0.163521    0.000020
	     38          6           0        6.187639    1.508630   -0.000039
	     39          8           0        4.586717   -0.070936    0.000007
	     40          6           0        4.918167    2.151212   -0.000094
	     41          1           0        7.147047    1.999617   -0.000044
	     42          6           0        3.977297    1.139968   -0.000062
	     43          6           0        4.747256    3.610259   -0.000166
	     44          6           0        2.566882    1.231582   -0.000090
	     45          8           0        5.711502    4.351138   -0.000185
	     46          7           0        3.466485    4.184029   -0.000221
	     47          6           0        1.764564    2.355951   -0.000163
	     48          8           0        1.806242    0.109537   -0.000044
	     49          6           0        2.122534    3.780705   -0.000235
	     50          1           0        3.532327    5.196811   -0.000267
	     51          6           0        0.422728    1.882734   -0.000157
	     52          6           0        0.493295    0.517147   -0.000082
	     53          8           0        1.261977    4.639981   -0.000276
	     54          1           0       -0.465188    2.493571   -0.000203
	     55          6           0       -0.493270   -0.517087   -0.000039
	     56          6           0       -0.422698   -1.882674    0.000036
	     57          8           0       -1.806218   -0.109482   -0.000078
	     58          6           0       -1.764532   -2.355896    0.000051
	     59          1           0        0.465221   -2.493508    0.000081
	     60          6           0       -2.566854   -1.231531   -0.000025
	     61          6           0       -2.122495   -3.780653    0.000134
	     62          6           0       -3.977270   -1.139923   -0.000045
	     63          8           0       -1.261935   -4.639925    0.000184
	     64          7           0       -3.466443   -4.183983    0.000125
	     65          6           0       -4.918135   -2.151172   -0.000007
	     66          8           0       -4.586697    0.070977   -0.000115
	     67          6           0       -4.747217   -3.610218    0.000059
	     68          1           0       -3.532282   -5.196766    0.000185
	     69          6           0       -6.187610   -1.508597   -0.000046
	     70          6           0       -5.941263   -0.163488   -0.000113
	     71          8           0       -5.711461   -4.351101    0.000127
	     72          1           0       -7.147015   -1.999589   -0.000029
	     73          6           0       -6.785633    0.989800   -0.000180
	     74          6           0       -6.539749    2.334752   -0.000248
	     75          8           0       -8.140372    0.754907   -0.000178
	     76          6           0       -7.809522    2.977118   -0.000299
	     77          1           0       -5.580563    2.826180   -0.000267
	     78          6           0       -8.750175    1.965448   -0.000246
	     79          6           0       -7.981022    4.435606   -0.000389
	     80          6           0      -10.160604    2.056447   -0.000260
	     81          8           0       -7.017310    5.177537   -0.000387
	     82          7           0       -9.262201    5.008578   -0.000413
	     83          6           0      -10.963688    3.180115   -0.000325
	     84          8           0      -10.920832    0.933843   -0.000204
	     85          6           0      -10.606086    4.604752   -0.000395
	     86          1           0       -9.196774    6.021345   -0.000460
	     87          6           0      -12.305326    2.705874   -0.000309
	     88          6           0      -12.233694    1.340390   -0.000233
	     89          8           0      -11.466495    5.464499   -0.000448
	     90          1           0      -13.194363    3.314971   -0.000348
	     91          6           0      -13.221638    0.306829   -0.000181
	     92          6           0      -13.156542   -1.057968   -0.000100
	     93          8           0      -14.533589    0.719487   -0.000219
	     94          6           0      -14.502049   -1.525336   -0.000077
	     95          1           0      -12.271588   -1.673110   -0.000053
	     96          6           0      -15.298177   -0.398472   -0.000160
	     97          6           0      -14.867651   -2.947981    0.000022
	     98          6           0      -16.711644   -0.298760   -0.000180
	     99          8           0      -14.011229   -3.812050    0.000061
	    100          7           0      -16.213123   -3.343479    0.000004
	    101          6           0      -17.654675   -1.304515   -0.000141
	    102          8           0      -17.314580    0.913521   -0.000254
	    103          6           0      -17.492160   -2.762027   -0.000078
	    104          1           0      -16.284895   -4.355728    0.000070
	    105          6           0      -18.925525   -0.646135   -0.000177
	    106          6           0      -18.664605    0.683202   -0.000249
	    107          8           0      -18.458309   -3.501589    0.000017
	    108          1           0      -19.887327   -1.133080   -0.000159
	    109          1           0       19.279420   -1.567747    0.000490
	    110          1           0      -19.279425    1.567704   -0.000302
	 ---------------------------------------------------------------------


L-7BFI-H
                         Standard orientation:                         
	 ---------------------------------------------------------------------
	 Center     Atomic      Atomic             Coordinates (Angstroms)
	 Number     Number       Type             X           Y           Z
	 ---------------------------------------------------------------------
	      1          6           0      -21.857943   -0.174708    0.001592
	      2          6           0      -22.035837   -1.517791    0.001517
	      3          8           0      -20.525041    0.138972    0.001562
	      4          6           0      -20.726506   -2.095921    0.001291
	      5          1           0      -22.965543   -2.063535    0.001592
	      6          6           0      -19.847892   -1.033426    0.001287
	      7          6           0      -20.473047   -3.540473    0.001089
	      8          6           0      -18.430893   -1.044684    0.001061
	      9          8           0      -21.390919   -4.339160    0.001180
	     10          7           0      -19.160227   -4.040587    0.000875
	     11          6           0      -17.565744   -2.119479    0.000828
	     12          8           0      -17.737791    0.118912    0.001079
	     13          6           0      -17.842035   -3.562184    0.000692
	     14          1           0      -19.168661   -5.055352    0.000821
	     15          6           0      -16.252136   -1.568744    0.000702
	     16          6           0      -16.402602   -0.210627    0.000837
	     17          8           0      -16.933467   -4.371222    0.000655
	     18          1           0      -15.330519   -2.127510    0.000518
	     19          6           0      -15.482012    0.883368    0.000821
	     20          6           0      -15.640193    2.241609    0.000965
	     21          8           0      -14.146045    0.561062    0.000571
	     22          6           0      -14.331434    2.800088    0.000849
	     23          1           0      -16.566030    2.793194    0.001144
	     24          6           0      -13.458569    1.729665    0.000635
	     25          6           0      -14.064914    4.244560    0.000997
	     26          6           0      -12.045136    1.728524    0.000456
	     27          8           0      -14.978093    5.048005    0.000990
	     28          7           0      -12.749393    4.732749    0.000891
	     29          6           0      -11.170570    2.797881    0.000520
	     30          8           0      -11.359747    0.559108    0.000218
	     31          6           0      -11.434523    4.242592    0.000794
	     32          1           0      -12.748504    5.747636    0.000941
	     33          6           0       -9.862638    2.237428    0.000260
	     34          6           0      -10.022719    0.879544    0.000066
	     35          8           0      -10.519995    5.044388    0.000554
	     36          1           0       -8.936634    2.788865    0.000185
	     37          6           0       -9.106365   -0.217409   -0.000327
	     38          6           0       -9.266175   -1.575601   -0.000891
	     39          8           0       -7.769653    0.103261   -0.000221
	     40          6           0       -7.958186   -2.135555   -0.001124
	     41          1           0      -10.192129   -2.127123   -0.001096
	     42          6           0       -7.084013   -1.066155   -0.000701
	     43          6           0       -7.693697   -3.580718   -0.001694
	     44          6           0       -5.670556   -1.066942   -0.000743
	     45          8           0       -8.608213   -4.382131   -0.002587
	     46          7           0       -6.378772   -4.070744   -0.002018
	     47          6           0       -4.797572   -2.137402   -0.001250
	     48          8           0       -4.983644    0.101664   -0.000317
	     49          6           0       -5.063470   -3.582201   -0.001843
	     50          1           0       -6.379391   -5.085680   -0.002596
	     51          6           0       -3.488966   -1.578841   -0.001087
	     52          6           0       -3.647216   -0.220581   -0.000499
	     53          8           0       -4.149581   -4.384477   -0.002503
	     54          1           0       -2.563733   -2.131576   -0.001357
	     55          6           0       -2.729666    0.875356   -0.000093
	     56          6           0       -2.888530    2.233602    0.000421
	     57          8           0       -1.393163    0.553725   -0.000235
	     58          6           0       -1.580212    2.792706    0.000594
	     59          1           0       -3.814062    2.785819    0.000642
	     60          6           0       -0.706735    1.722653    0.000168
	     61          6           0       -1.315067    4.237681    0.001126
	     62          6           0        0.706728    1.722653    0.000143
	     63          8           0       -2.229304    5.039512    0.001213
	     64          7           0       -0.000004    4.727020    0.001197
	     65          6           0        1.580205    2.792707    0.000531
	     66          8           0        1.393158    0.553726   -0.000291
	     67          6           0        1.315059    4.237682    0.001070
	     68          1           0       -0.000004    5.741951    0.001397
	     69          6           0        2.888523    2.233603    0.000316
	     70          6           0        2.729661    0.875357   -0.000188
	     71          8           0        2.229295    5.039513    0.001145
	     72          1           0        3.814055    2.785821    0.000503
	     73          6           0        3.647211   -0.220579   -0.000608
	     74          6           0        3.488963   -1.578840   -0.001126
	     75          8           0        4.983640    0.101666   -0.000512
	     76          6           0        4.797570   -2.137400   -0.001336
	     77          1           0        2.563730   -2.131575   -0.001315
	     78          6           0        5.670554   -1.066940   -0.000929
	     79          6           0        5.063468   -3.582199   -0.001859
	     80          6           0        7.084011   -1.066153   -0.000958
	     81          8           0        4.149580   -4.384475   -0.002235
	     82          7           0        6.378770   -4.070742   -0.002051
	     83          6           0        7.958184   -2.135554   -0.001408
	     84          8           0        7.769653    0.103262   -0.000538
	     85          6           0        7.693694   -3.580716   -0.001972
	     86          1           0        6.379391   -5.085678   -0.002370
	     87          6           0        9.266173   -1.575600   -0.001236
	     88          6           0        9.106365   -0.217408   -0.000691
	     89          8           0        8.608210   -4.382129   -0.002227
	     90          1           0       10.192127   -2.127123   -0.001475
	     91          6           0       10.022720    0.879544   -0.000345
	     92          6           0        9.862641    2.237428   -0.000123
	     93          8           0       11.359749    0.559109   -0.000277
	     94          6           0       11.170574    2.797881    0.000067
	     95          1           0        8.936637    2.788866   -0.000130
	     96          6           0       12.045140    1.728524   -0.000060
	     97          6           0       11.434527    4.242592    0.000351
	     98          6           0       13.458573    1.729665    0.000051
	     99          8           0       10.519999    5.044388    0.000389
	    100          7           0       12.749398    4.732749    0.000422
	    101          6           0       14.331438    2.800088    0.000220
	    102          8           0       14.146049    0.561062   -0.000044
	    103          6           0       14.064918    4.244560    0.000351
	    104          1           0       12.748509    5.747635    0.000626
	    105          6           0       15.640197    2.241609    0.000289
	    106          6           0       15.482015    0.883368    0.000155
	    107          8           0       14.978097    5.048005    0.000769
	    108          1           0       16.566034    2.793194    0.000425
	    109          6           0       16.402605   -0.210627    0.000124
	    110          6           0       16.252138   -1.568744   -0.000079
	    111          8           0       17.737795    0.118912    0.000375
	    112          6           0       17.565746   -2.119479    0.000017
	    113          1           0       15.330521   -2.127510   -0.000280
	    114          6           0       18.430895   -1.044684    0.000285
	    115          6           0       17.842037   -3.562184   -0.000166
	    116          6           0       19.847894   -1.033426    0.000484
	    117          8           0       16.933469   -4.371222   -0.000742
	    118          7           0       19.160229   -4.040588   -0.000206
	    119          6           0       20.726508   -2.095922    0.000360
	    120          8           0       20.525043    0.138972    0.000811
	    121          6           0       20.473049   -3.540473   -0.000005
	    122          1           0       19.168663   -5.055353   -0.000483
	    123          6           0       22.035839   -1.517791    0.000648
	    124          6           0       21.857944   -0.174709    0.000900
	    125          8           0       21.390921   -4.339160   -0.000101
	    126          1           0       22.965545   -2.063535    0.000674
	    127          1           0       22.526608    0.669850    0.001161
	    128          1           0      -22.526607    0.669850    0.001738
	 ---------------------------------------------------------------------


L-10BFI-H
                         Standard orientation:                         
	 ---------------------------------------------------------------------
	 Center     Atomic      Atomic             Coordinates (Angstroms)
	 Number     Number       Type             X           Y           Z
	 ---------------------------------------------------------------------
	      1          6           0       31.426798    0.197591   -0.001249
	      2          6           0       31.635202   -1.141052   -0.001335
	      3          8           0       30.087092    0.480886   -0.001153
	      4          6           0       30.339373   -1.748849   -0.001267
	      5          1           0       32.577124   -1.665422   -0.001431
	      6          6           0       29.436788   -0.706643   -0.001152
	      7          6           0       30.119019   -3.198775   -0.001328
	      8          6           0       28.020432   -0.750275   -0.001048
	      9          8           0       31.054927   -3.976234   -0.001365
	     10          7           0       28.817936   -3.728807   -0.001218
	     11          6           0       27.180041   -1.844536   -0.001016
	     12          8           0       27.300999    0.397200   -0.000955
	     13          6           0       27.489174   -3.280583   -0.001079
	     14          1           0       28.849573   -4.743111   -0.001247
	     15          6           0       25.854207   -1.323920   -0.000900
	     16          6           0       25.973675    0.037271   -0.000872
	     17          8           0       26.599287   -4.110135   -0.001044
	     18          1           0       24.945554   -1.903520   -0.000849
	     19          6           0       25.028363    1.109970   -0.000776
	     20          6           0       25.155705    2.471460   -0.000750
	     21          8           0       23.700070    0.757407   -0.000685
	     22          6           0       23.834614    3.000073   -0.000656
	     23          1           0       26.068801    3.043881   -0.000798
	     24          6           0       22.986278    1.910116   -0.000619
	     25          6           0       23.535419    4.438191   -0.000601
	     26          6           0       21.573241    1.876891   -0.000523
	     27          8           0       24.430178    5.262088   -0.000657
	     28          7           0       22.209194    4.896471   -0.000535
	     29          6           0       20.674768    2.926249   -0.000466
	     30          8           0       20.914387    0.692306   -0.000481
	     31          6           0       20.905797    4.376535   -0.000504
	     32          1           0       22.185248    5.911074   -0.000505
	     33          6           0       19.379827    2.336424   -0.000367
	     34          6           0       19.570464    0.982529   -0.000383
	     35          8           0       19.973225    5.157271   -0.000338
	     36          1           0       18.441617    2.866822   -0.000304
	     37          6           0       18.678967   -0.134715   -0.000323
	     38          6           0       18.868927   -1.489013   -0.000338
	     39          8           0       17.335454    0.156127   -0.000235
	     40          6           0       17.573708   -2.077918   -0.000245
	     41          1           0       19.806935   -2.019770   -0.000402
	     42          6           0       16.675976   -1.028234   -0.000192
	     43          6           0       17.341489   -3.528578   -0.000225
	     44          6           0       15.262901   -1.060525   -0.000103
	     45          8           0       18.273631   -4.309391   -0.000283
	     46          7           0       16.037749   -4.047817   -0.000137
	     47          6           0       14.413933   -2.150124   -0.000041
	     48          8           0       14.550247    0.092528   -0.000068
	     49          6           0       14.711925   -3.588684   -0.000047
	     50          1           0       16.061040   -5.062485   -0.000136
	     51          6           0       13.093235   -1.620763    0.000035
	     52          6           0       13.221312   -0.259328    0.000006
	     53          8           0       13.816076   -4.411079    0.000005
	     54          1           0       12.180506   -2.193903    0.000093
	     55          6           0       12.279699    0.816009    0.000038
	     56          6           0       12.408689    2.177454    0.000012
	     57          8           0       10.950637    0.465050    0.000114
	     58          6           0       11.088410    2.707616    0.000042
	     59          1           0       13.321874    2.749850   -0.000044
	     60          6           0       10.238712    1.618626    0.000117
	     61          6           0       10.791576    4.146536   -0.000003
	     62          6           0        8.825584    1.587563    0.000181
	     63          8           0       11.688026    4.968143   -0.000008
	     64          7           0        9.466105    4.606946    0.000073
	     65          6           0        7.928958    2.638306    0.000198
	     66          8           0        8.164860    0.403935    0.000246
	     67          6           0        8.162162    4.088742    0.000160
	     68          1           0        9.443786    5.621639    0.000057
	     69          6           0        6.633176    2.050745    0.000261
	     70          6           0        6.821631    0.696351    0.000291
	     71          8           0        7.230352    4.870073    0.000172
	     72          1           0        5.695841    2.582687    0.000284
	     73          6           0        5.928330   -0.419434    0.000356
	     74          6           0        6.116374   -1.773934    0.000395
	     75          8           0        4.585219   -0.126636    0.000385
	     76          6           0        4.820384   -2.361052    0.000463
	     77          1           0        7.053556   -2.306149    0.000386
	     78          6           0        3.924129   -1.310048    0.000440
	     79          6           0        4.586516   -3.811446    0.000536
	     80          6           0        2.510989   -1.340548    0.000477
	     81          8           0        5.517941   -4.593160    0.000541
	     82          7           0        3.282297   -4.329119    0.000571
	     83          6           0        1.660815   -2.429166    0.000534
	     84          8           0        1.799634   -0.186664    0.000451
	     85          6           0        1.957039   -3.868206    0.000560
	     86          1           0        3.304243   -5.343825    0.000622
	     87          6           0        0.340762   -1.898371    0.000560
	     88          6           0        0.470388   -0.537019    0.000491
	     89          8           0        1.060172   -4.689372    0.000683
	     90          1           0       -0.572641   -2.470429    0.000603
	     91          6           0       -0.470404    0.539043    0.000455
	     92          6           0       -0.340835    1.900399    0.000391
	     93          8           0       -1.799646    0.188640    0.000496
	     94          6           0       -1.660910    2.431145    0.000352
	     95          1           0        0.572544    2.472496    0.000347
	     96          6           0       -2.511041    1.342495    0.000435
	     97          6           0       -1.957199    3.870170    0.000241
	     98          6           0       -3.924180    1.311932    0.000446
	     99          8           0       -1.060372    4.691380    0.000247
	    100          7           0       -3.282482    4.331019    0.000263
	    101          6           0       -4.820487    2.362891    0.000398
	    102          8           0       -4.585207    0.128488    0.000523
	    103          6           0       -4.586681    3.813292    0.000333
	    104          1           0       -3.304473    5.345724    0.000207
	    105          6           0       -6.116449    1.775706    0.000424
	    106          6           0       -5.928342    0.421216    0.000503
	    107          8           0       -5.518137    4.594970    0.000253
	    108          1           0       -7.053655    2.307878    0.000394
	    109          6           0       -6.821545   -0.694647    0.000565
	    110          6           0       -6.632922   -2.049019    0.000653
	    111          8           0       -8.164802   -0.402392    0.000528
	    112          6           0       -7.928632   -2.636735    0.000681
	    113          1           0       -5.695520   -2.580842    0.000698
	    114          6           0       -8.825386   -1.586101    0.000592
	    115          6           0       -8.161646   -4.087203    0.000779
	    116          6           0      -10.238509   -1.617346    0.000574
	    117          8           0       -7.229731   -4.868409    0.000882
	    118          7           0       -9.465520   -4.605581    0.000795
	    119          6           0      -11.088061   -2.706450    0.000634
	    120          8           0      -10.950592   -0.463865    0.000481
	    121          6           0      -10.791045   -4.145335    0.000725
	    122          1           0       -9.443070   -5.620270    0.000887
	    123          6           0      -12.408410   -2.176467    0.000589
	    124          6           0      -12.279599   -0.815003    0.000480
	    125          8           0      -11.687395   -4.967051    0.000840
	    126          1           0      -13.321521   -2.748981    0.000617
	    127          6           0      -13.221390    0.260179    0.000372
	    128          6           0      -13.093577    1.621636    0.000264
	    129          8           0      -14.550264   -0.091931    0.000375
	    130          6           0      -14.414378    2.150746    0.000160
	    131          1           0      -12.180959    2.194954    0.000236
	    132          6           0      -15.263136    1.060983    0.000247
	    133          6           0      -14.712649    3.589247   -0.000006
	    134          6           0      -16.676205    1.028417    0.000208
	    135          8           0      -13.816961    4.411816   -0.000005
	    136          7           0      -16.038563    4.048121   -0.000061
	    137          6           0      -17.574142    2.077926    0.000085
	    138          8           0      -17.335448   -0.156071    0.000303
	    139          6           0      -17.342205    3.528629   -0.000037
	    140          1           0      -16.062053    5.062785   -0.000150
	    141          6           0      -18.869246    1.488766    0.000096
	    142          6           0      -18.679024    0.134506    0.000228
	    143          8           0      -18.274496    4.309262   -0.000147
	    144          1           0      -19.807357    2.019341    0.000017
	    145          6           0      -19.570280   -0.982930    0.000301
	    146          6           0      -19.379331   -2.336781    0.000437
	    147          8           0      -20.914268   -0.693015    0.000218
	    148          6           0      -20.674136   -2.926903    0.000441
	    149          1           0      -18.440996   -2.866960    0.000524
	    150          6           0      -21.572850   -1.877752    0.000302
	    151          6           0      -20.904823   -4.377243    0.000571
	    152          6           0      -22.985878   -1.911310    0.000252
	    153          8           0      -19.972067   -5.157759    0.000744
	    154          7           0      -22.208099   -4.897488    0.000575
	    155          6           0      -23.833958   -3.001466    0.000322
	    156          8           0      -23.699943   -0.758768    0.000113
	    157          6           0      -23.534428   -4.439515    0.000454
	    158          1           0      -22.183913   -5.912085    0.000707
	    159          6           0      -25.155173   -2.473165    0.000239
	    160          6           0      -25.028148   -1.111644    0.000102
	    161          8           0      -24.428997   -5.263619    0.000601
	    162          1           0      -26.068136   -3.045797    0.000265
	    163          6           0      -25.973721   -0.039174   -0.000044
	    164          6           0      -25.854570    1.322043   -0.000180
	    165          8           0      -27.300956   -0.399417   -0.000049
	    166          6           0      -27.180530    1.842348   -0.000300
	    167          1           0      -24.946058    1.901863   -0.000207
	    168          6           0      -28.020663    0.747892   -0.000208
	    169          6           0      -27.489965    3.278338   -0.000472
	    170          6           0      -29.437006    0.703929   -0.000254
	    171          8           0      -26.600234    4.108062   -0.000503
	    172          7           0      -28.818805    3.726282   -0.000587
	    173          6           0      -30.339787    1.745967   -0.000421
	    174          8           0      -30.087071   -0.483714   -0.000132
	    175          6           0      -30.119768    3.195937   -0.000620
	    176          1           0      -28.850683    4.740578   -0.000679
	    177          6           0      -31.635496    1.137917   -0.000360
	    178          6           0      -31.426837   -0.200696   -0.000211
	    179          8           0      -31.055861    3.973178   -0.000630
	    180          1           0      -32.577526    1.662087   -0.000443
	    181          1           0      -32.075928   -1.060390   -0.000131
	    182          1           0       32.076040    1.057163   -0.001254
	 ---------------------------------------------------------------------


L-15BFI-H
                         Standard orientation:                         
	 ---------------------------------------------------------------------
	 Center     Atomic      Atomic             Coordinates (Angstroms)
	 Number     Number       Type             X           Y           Z
	 ---------------------------------------------------------------------
	      1          6           0       47.369541    0.077048    0.001088
	      2          6           0       47.576369   -1.261854    0.000976
	      3          6           0       46.279829   -1.868126    0.000694
	      4          6           0       45.378480   -0.824854    0.000656
	      5          8           0       46.030166    0.361898    0.000915
	      6          1           0       48.517680   -1.787317    0.001072
	      7          6           0       43.962076   -0.866860    0.000412
	      8          6           0       43.120410   -1.960137    0.000153
	      9          8           0       43.243976    0.281449    0.000431
	     10          6           0       41.795175   -1.437976   -0.000009
	     11          6           0       41.916235   -0.076927    0.000168
	     12          1           0       40.885857   -2.016533   -0.000230
	     13          6           0       46.057787   -3.317794    0.000495
	     14          6           0       43.427862   -3.396551    0.000037
	     15          8           0       46.992792   -4.096338    0.000586
	     16          8           0       42.536985   -4.225045   -0.000199
	     17          7           0       44.756084   -3.846323    0.000213
	     18          1           0       44.786558   -4.860663    0.000099
	     19          1           0       48.019811    0.935850    0.001287
	     20          6           0       40.972285    0.996964    0.000134
	     21          6           0       41.101523    2.358272    0.000304
	     22          8           0       39.643510    0.646240   -0.000100
	     23          6           0       39.781188    2.888724    0.000164
	     24          1           0       42.015414    2.929423    0.000501
	     25          6           0       38.931315    1.799950   -0.000077
	     26          6           0       39.484122    4.327287    0.000282
	     27          6           0       37.518224    1.768774   -0.000282
	     28          8           0       40.380108    5.149848    0.000535
	     29          7           0       38.158593    4.787534    0.000156
	     30          6           0       36.621351    2.819513   -0.000293
	     31          8           0       36.857546    0.585176   -0.000490
	     32          6           0       36.854474    4.269473   -0.000103
	     33          1           0       38.136131    5.802171    0.000281
	     34          6           0       35.325534    2.231680   -0.000515
	     35          6           0       35.514086    0.877495   -0.000629
	     36          8           0       35.923011    5.051536   -0.000133
	     37          1           0       34.388140    2.763516   -0.000570
	     38          6           0       34.620438   -0.238037   -0.000837
	     39          6           0       34.807250   -1.592794   -0.001042
	     40          8           0       33.277594    0.055890   -0.000833
	     41          6           0       33.510626   -2.178680   -0.001163
	     42          1           0       35.744017   -2.125746   -0.001092
	     43          6           0       32.615382   -1.126910   -0.001031
	     44          6           0       33.274698   -3.628748   -0.001378
	     45          6           0       31.202241   -1.155692   -0.001057
	     46          8           0       34.204813   -4.411962   -0.001486
	     47          7           0       31.969594   -4.144649   -0.001480
	     48          6           0       30.350398   -2.243022   -0.001220
	     49          8           0       30.492689   -0.000794   -0.000895
	     50          6           0       30.644857   -3.682296   -0.001429
	     51          1           0       31.990357   -5.159374   -0.001634
	     52          6           0       29.031064   -1.710132   -0.001148
	     53          6           0       29.162782   -0.349041   -0.000949
	     54          8           0       29.747016   -4.502515   -0.001545
	     55          1           0       28.116824   -2.280870   -0.001236
	     56          6           0       28.224874    0.729516   -0.000786
	     57          6           0       28.359610    2.090390   -0.000661
	     58          8           0       26.894379    0.384111   -0.000715
	     59          6           0       27.041660    2.626121   -0.000512
	     60          1           0       29.275209    2.658907   -0.000675
	     61          6           0       26.187300    1.540732   -0.000540
	     62          6           0       26.751450    4.066406   -0.000346
	     63          6           0       24.774018    1.516039   -0.000417
	     64          8           0       27.651715    4.883826   -0.000362
	     65          7           0       25.428184    4.532937   -0.000178
	     66          6           0       23.882408    2.571094   -0.000233
	     67          8           0       24.107575    0.335528   -0.000457
	     68          6           0       24.122054    4.020508   -0.000114
	     69          1           0       25.410464    5.547719   -0.000082
	     70          6           0       22.583905    1.989788   -0.000160
	     71          6           0       22.765826    0.634514   -0.000301
	     72          8           0       23.193656    4.805902    0.000019
	     73          1           0       21.649142    2.526223   -0.000015
	     74          6           0       21.865798   -0.475865   -0.000304
	     75          6           0       22.044022   -1.831741   -0.000422
	     76          8           0       20.524812   -0.173438   -0.000164
	     77          6           0       20.743698   -2.409427   -0.000339
	     78          1           0       22.977301   -2.370790   -0.000543
	     79          6           0       19.855200   -1.351946   -0.000193
	     80          6           0       20.498459   -3.857965   -0.000412
	     81          6           0       18.441893   -1.371584   -0.000065
	     82          8           0       21.423651   -4.647016   -0.000548
	     83          7           0       19.190119   -4.365373   -0.000324
	     84          6           0       17.582998   -2.453271   -0.000050
	     85          8           0       17.739973   -0.212076    0.000073
	     86          6           0       17.868290   -3.894488   -0.000167
	     87          1           0       19.204254   -5.380222   -0.000384
	     88          6           0       16.267175   -1.911770    0.000108
	     89          6           0       16.407850   -0.551503    0.000177
	     90          8           0       16.965268   -4.708877   -0.000107
	     91          1           0       15.349199   -2.476486    0.000157
	     92          6           0       15.477611    0.533683    0.000328
	     93          6           0       15.622678    1.893454    0.000419
	     94          8           0       14.144547    0.198328    0.000415
	     95          6           0       14.308894    2.439203    0.000557
	     96          1           0       16.542533    2.455061    0.000384
	     97          6           0       13.446289    1.360322    0.000556
	     98          6           0       14.030046    3.881741    0.000680
	     99          6           0       12.032829    1.346669    0.000669
	    100          8           0       14.936833    4.691915    0.000652
	    101          7           0       12.710570    4.358673    0.000822
	    102          6           0       11.149628    2.408767    0.000810
	    103          8           0       11.357026    0.171454    0.000651
	    104          6           0       11.400550    3.856362    0.000889
	    105          1           0       12.700767    5.373568    0.000892
	    106          6           0        9.846593    1.837832    0.000874
	    107          6           0       10.017751    0.481129    0.000777
	    108          8           0       10.478250    4.648851    0.000995
	    109          1           0        8.916120    2.381668    0.000983
	    110          6           0        9.108414   -0.621638    0.000776
	    111          6           0        9.274705   -1.979029    0.000762
	    112          8           0        7.770128   -0.307438    0.000771
	    113          6           0        7.969318   -2.545249    0.000766
	    114          1           0       10.203177   -2.526323    0.000758
	    115          6           0        7.090194   -1.479971    0.000758
	    116          6           0        7.711126   -3.991549    0.000765
	    117          6           0        5.676770   -1.486969    0.000744
	    118          8           0        8.629233   -4.788846    0.000752
	    119          7           0        6.398303   -4.487188    0.000749
	    120          6           0        4.808192   -2.560868    0.000743
	    121          8           0        4.985325   -0.321202    0.000731
	    122          6           0        5.080666   -4.004562    0.000748
	    123          1           0        6.403337   -5.502126    0.000742
	    124          6           0        3.497282   -2.007542    0.000720
	    125          6           0        3.650198   -0.648580    0.000713
	    126          8           0        4.170472   -4.810895    0.000740
	    127          1           0        2.574257   -2.563975    0.000707
	    128          6           0        2.730099    0.445221    0.000687
	    129          6           0        2.888135    1.803528    0.000741
	    130          8           0        1.393899    0.122593    0.000594
	    131          6           0        1.579649    2.361814    0.000666
	    132          1           0        3.813305    2.356336    0.000817
	    133          6           0        0.706762    1.291221    0.000582
	    134          6           0        1.314766    3.806961    0.000684
	    135          6           0       -0.706771    1.291214    0.000488
	    136          8           0        2.229377    4.608298    0.000794
	    137          7           0       -0.000018    4.296623    0.000610
	    138          6           0       -1.579668    2.361800    0.000444
	    139          8           0       -1.393898    0.122579    0.000419
	    140          6           0       -1.314798    3.806949    0.000491
	    141          1           0       -0.000023    5.311567    0.000650
	    142          6           0       -2.888149    1.803502    0.000347
	    143          6           0       -2.730101    0.445196    0.000340
	    144          8           0       -2.229416    4.608277    0.000454
	    145          1           0       -3.813324    2.356302    0.000297
	    146          6           0       -3.650191   -0.648613    0.000266
	    147          6           0       -3.497265   -2.007574    0.000245
	    148          8           0       -4.985321   -0.321245    0.000179
	    149          6           0       -4.808171   -2.560909    0.000164
	    150          1           0       -2.574236   -2.563999    0.000293
	    151          6           0       -5.676757   -1.487017    0.000121
	    152          6           0       -5.080634   -4.004606    0.000135
	    153          6           0       -7.090181   -1.480029    0.000031
	    154          8           0       -4.170433   -4.810931    0.000197
	    155          7           0       -6.398267   -4.487242    0.000053
	    156          6           0       -7.969297   -2.545314   -0.000023
	    157          8           0       -7.770123   -0.307501   -0.000009
	    158          6           0       -7.711093   -3.991612   -0.000015
	    159          1           0       -6.403293   -5.502180    0.000041
	    160          6           0       -9.274689   -1.979103   -0.000107
	    161          6           0       -9.108406   -0.621710   -0.000093
	    162          8           0       -8.629195   -4.788916   -0.000063
	    163          1           0      -10.203157   -2.526403   -0.000168
	    164          6           0      -10.017750    0.481051   -0.000150
	    165          6           0       -9.846602    1.837754   -0.000178
	    166          8           0      -11.357025    0.171367   -0.000176
	    167          6           0      -11.149639    2.408682   -0.000235
	    168          1           0       -8.916132    2.381597   -0.000167
	    169          6           0      -12.032834    1.346578   -0.000224
	    170          6           0      -11.400569    3.856275   -0.000286
	    171          6           0      -13.446294    1.360224   -0.000260
	    172          8           0      -10.478272    4.648769   -0.000280
	    173          7           0      -12.710591    4.358578   -0.000339
	    174          6           0      -14.308905    2.439100   -0.000327
	    175          8           0      -14.144546    0.198225   -0.000230
	    176          6           0      -14.030065    3.881640   -0.000376
	    177          1           0      -12.700793    5.373474   -0.000368
	    178          6           0      -15.622685    1.893344   -0.000330
	    179          6           0      -15.477613    0.533575   -0.000261
	    180          8           0      -14.936856    4.691809   -0.000434
	    181          1           0      -16.542543    2.454948   -0.000366
	    182          6           0      -16.407849   -0.551614   -0.000217
	    183          6           0      -16.267172   -1.911881   -0.000179
	    184          8           0      -17.739971   -0.212189   -0.000226
	    185          6           0      -17.582995   -2.453384   -0.000132
	    186          1           0      -15.349195   -2.476596   -0.000166
	    187          6           0      -18.441891   -1.371697   -0.000166
	    188          6           0      -17.868286   -3.894600   -0.000060
	    189          6           0      -19.855198   -1.352059   -0.000144
	    190          8           0      -16.965264   -4.708989   -0.000016
	    191          7           0      -19.190115   -4.365486   -0.000008
	    192          6           0      -20.743695   -2.409540   -0.000069
	    193          8           0      -20.524810   -0.173551   -0.000195
	    194          6           0      -20.498456   -3.858078    0.000000
	    195          1           0      -19.204250   -5.380335    0.000043
	    196          6           0      -22.044020   -1.831854   -0.000082
	    197          6           0      -21.865795   -0.475977   -0.000156
	    198          8           0      -21.423648   -4.647129    0.000078
	    199          1           0      -22.977299   -2.370902   -0.000041
	    200          6           0      -22.765821    0.634404   -0.000205
	    201          6           0      -22.583896    1.989676   -0.000309
	    202          8           0      -24.107572    0.335422   -0.000134
	    203          6           0      -23.882395    2.570987   -0.000312
	    204          1           0      -21.649131    2.526107   -0.000383
	    205          6           0      -24.774010    1.515937   -0.000197
	    206          6           0      -24.122034    4.020402   -0.000417
	    207          6           0      -26.187292    1.540636   -0.000151
	    208          8           0      -23.193632    4.805792   -0.000520
	    209          7           0      -25.428161    4.532837   -0.000414
	    210          6           0      -27.041647    2.626029   -0.000216
	    211          8           0      -26.894376    0.384017   -0.000025
	    212          6           0      -26.751430    4.066313   -0.000344
	    213          1           0      -25.410437    5.547620   -0.000496
	    214          6           0      -28.359598    2.090303   -0.000118
	    215          6           0      -28.224870    0.729430    0.000005
	    216          8           0      -27.651692    4.883737   -0.000396
	    217          1           0      -29.275194    2.658826   -0.000126
	    218          6           0      -29.162786   -0.349120    0.000149
	    219          6           0      -29.031081   -1.710212    0.000296
	    220          8           0      -30.492688   -0.000859    0.000129
	    221          6           0      -30.350421   -2.243089    0.000401
	    222          1           0      -28.116847   -2.280960    0.000347
	    223          6           0      -31.202254   -1.155750    0.000287
	    224          6           0      -30.644896   -3.682359    0.000595
	    225          6           0      -32.615394   -1.126952    0.000320
	    226          8           0      -29.747064   -4.502587    0.000682
	    227          7           0      -31.969638   -4.144698    0.000691
	    228          6           0      -33.510650   -2.178711    0.000487
	    229          8           0      -33.277593    0.055855    0.000184
	    230          6           0      -33.274738   -3.628782    0.000669
	    231          1           0      -31.990412   -5.159422    0.000824
	    232          6           0      -34.807268   -1.592811    0.000431
	    233          6           0      -34.620440   -0.238056    0.000249
	    234          8           0      -34.204860   -4.411987    0.000804
	    235          1           0      -35.744041   -2.125752    0.000514
	    236          6           0      -35.514074    0.877488    0.000108
	    237          6           0      -35.325502    2.231670    0.000010
	    238          8           0      -36.857539    0.585190    0.000049
	    239          6           0      -36.621308    2.819523   -0.000125
	    240          1           0      -34.388099    2.763492    0.000021
	    241          6           0      -37.518197    1.768799   -0.000098
	    242          6           0      -36.854408    4.269487   -0.000270
	    243          6           0      -38.931288    1.799995   -0.000206
	    244          8           0      -35.922933    5.051535   -0.000306
	    245          7           0      -38.158520    4.787568   -0.000418
	    246          6           0      -39.781144    2.888782   -0.000374
	    247          8           0      -39.643501    0.646296   -0.000155
	    248          6           0      -39.484057    4.327341   -0.000481
	    249          1           0      -38.136042    5.802205   -0.000516
	    250          6           0      -41.101487    2.358351   -0.000416
	    251          6           0      -40.972270    0.997040   -0.000274
	    252          8           0      -40.380031    5.149915   -0.000662
	    253          1           0      -42.015369    2.929516   -0.000529
	    254          6           0      -41.916239   -0.076833   -0.000233
	    255          6           0      -41.795204   -1.437885   -0.000092
	    256          8           0      -43.243973    0.281566   -0.000376
	    257          6           0      -43.120448   -1.960022   -0.000123
	    258          1           0      -40.885896   -2.016459    0.000037
	    259          6           0      -43.962094   -0.866729   -0.000298
	    260          6           0      -43.427927   -3.396429    0.000020
	    261          6           0      -45.378498   -0.824696   -0.000400
	    262          8           0      -42.537065   -4.224939    0.000135
	    263          7           0      -44.756158   -3.846176   -0.000039
	    264          6           0      -46.279867   -1.867950   -0.000343
	    265          8           0      -46.030160    0.362068   -0.000583
	    266          6           0      -46.057851   -3.317622   -0.000171
	    267          1           0      -44.786651   -4.860515    0.000057
	    268          6           0      -47.576395   -1.261654   -0.000497
	    269          6           0      -47.369542    0.077244   -0.000622
	    270          8           0      -46.992871   -4.096150   -0.000178
	    271          1           0      -48.517716   -1.787099   -0.000502
	    272          1           0      -48.019795    0.936059   -0.000755
	 ---------------------------------------------------------------------


C-3BFI-H
                         Standard orientation:                         
	 ---------------------------------------------------------------------
	 Center     Atomic      Atomic             Coordinates (Angstroms)
	 Number     Number       Type             X           Y           Z
	 ---------------------------------------------------------------------
	      1          6           0        1.891689    2.850076   -0.000356
	      2          6           0        3.121232    3.462431    0.000121
	      3          6           0        4.083861    2.397362   -0.000064
	      4          6           0        3.367665    1.226033   -0.000544
	      5          1           0        5.155731    2.517564    0.000186
	      6          6           0        3.577836   -0.206876   -0.000629
	      7          6           0        4.600394   -1.123001   -0.000136
	      8          6           0        3.984276   -2.419650   -0.000155
	      9          1           0        5.661644   -0.930415    0.000275
	     10          6           0        2.630702   -2.186588   -0.000769
	     11          6           0        1.522453   -3.063410   -0.000735
	     12          6           0        1.437859   -4.434331   -0.000108
	     13          6           0        0.034171   -4.735440    0.000003
	     14          6           0       -0.622044   -3.529497   -0.000597
	     15          1           0       -0.397871   -5.723721    0.000468
	     16          6           0       -1.968144   -2.995126   -0.000593
	     17          6           0       -3.272867   -3.422607   -0.000596
	     18          6           0       -4.087863   -2.240791   -0.000502
	     19          1           0       -3.636822   -4.437943   -0.000703
	     20          6           0       -3.209102   -1.185097   -0.000400
	     21          6           0       -3.414240    0.213102   -0.000235
	     22          6           0       -4.559115    0.972005   -0.000110
	     23          6           0       -4.117938    2.338097    0.000116
	     24          6           0       -2.745523    2.303322   -0.000006
	     25          1           0       -4.758008    3.206234    0.000260
	     26          6           0       -1.609725    3.201864    0.000046
	     27          6           0       -1.327626    4.545458    0.000672
	     28          6           0        0.103380    4.660334    0.000463
	     29          1           0       -2.025421    5.367917    0.001196
	     30          6           0        0.578210    3.371418   -0.000183
	     31          8           0        2.024537    1.517154   -0.000790
	     32          8           0        2.374908   -0.871689   -0.001089
	     33          8           0        0.301715   -2.511902   -0.001050
	     34          8           0       -1.942501   -1.620966   -0.000498
	     35          8           0       -2.326180    0.994440   -0.000196
	     36          8           0       -0.432612    2.492507   -0.000482
	     37          6           0       -5.941933    0.480599   -0.000054
	     38          6           0       -5.553643   -2.167055   -0.000373
	     39          6           0        2.555081   -5.386057    0.000557
	     40          6           0        4.653582   -3.725756    0.000528
	     41          6           0        0.900024    5.892912    0.001048
	     42          6           0        3.387034    4.905719    0.000816
	     43          8           0       -6.888604    1.242421   -0.000114
	     44          8           0       -6.241762   -3.168567   -0.000599
	     45          8           0        0.376562    6.989497    0.001737
	     46          8           0        4.520154    5.344559    0.001174
	     47          8           0        2.368824   -6.586813    0.001037
	     48          8           0        5.865008   -3.820535    0.001018
	     49          7           0       -6.206433   -0.910459   -0.000191
	     50          1           0       -7.210860   -1.057749   -0.000355
	     51          7           0        3.892067   -4.919550    0.000700
	     52          1           0        4.521950   -5.715652    0.000964
	     53          7           0        2.314662    5.830337    0.001111
	     54          1           0        2.689070    6.773907    0.001845
	 ---------------------------------------------------------------------


C-4BFI-H
                         Standard orientation:                         
	 ---------------------------------------------------------------------
	 Center     Atomic      Atomic             Coordinates (Angstroms)
	 Number     Number       Type             X           Y           Z
	 ---------------------------------------------------------------------
	      1          6           0        2.570707    3.852175   -0.147308
	      2          6           0        2.649506    5.179948   -0.463379
	      3          6           0        1.316049    5.642818   -0.612343
	      4          6           0        0.504026    4.547712   -0.380545
	      5          8           0        1.256244    3.454548   -0.099870
	      6          1           0        3.537774    5.776837   -0.593321
	      7          6           0       -0.910189    4.484099   -0.380840
	      8          6           0       -1.817208    5.501867   -0.613279
	      9          8           0       -1.561366    3.327819   -0.100411
	     10          6           0       -3.103799    4.921115   -0.464971
	     11          6           0       -2.906210    3.605797   -0.148687
	     12          1           0       -4.042125    5.435503   -0.595726
	     13          6           0       -3.852186    2.570730    0.147331
	     14          6           0       -5.179944    2.649543    0.463470
	     15          8           0       -3.454556    1.256263    0.099961
	     16          6           0       -5.642801    1.316092    0.612547
	     17          1           0       -5.776829    3.537819    0.593370
	     18          6           0       -4.547700    0.504055    0.380747
	     19          6           0       -4.484085   -0.910165    0.381092
	     20          6           0       -5.501857   -1.817177    0.613553
	     21          8           0       -3.327814   -1.561352    0.100652
	     22          6           0       -4.921114   -3.103773    0.465257
	     23          6           0       -3.605805   -2.906193    0.148937
	     24          1           0       -5.435516   -4.042091    0.596005
	     25          6           0       -2.570743   -3.852186   -0.147041
	     26          6           0       -2.649559   -5.179964   -0.463095
	     27          8           0       -1.256274   -3.454559   -0.099693
	     28          6           0       -1.316109   -5.642831   -0.612149
	     29          1           0       -3.537839   -5.776846   -0.592985
	     30          6           0       -0.504069   -4.547726   -0.380399
	     31          6           0        0.910148   -4.484107   -0.380799
	     32          6           0        1.817151   -5.501886   -0.613252
	     33          8           0        1.561342   -3.327812   -0.100483
	     34          6           0        3.103750   -4.921117   -0.465103
	     35          6           0        2.906181   -3.605789   -0.148864
	     36          1           0        4.042064   -5.435516   -0.595896
	     37          6           0        3.852189   -2.570706    0.146978
	     38          6           0        5.179982   -2.649518    0.462978
	     39          8           0        3.454559   -1.256244    0.099595
	     40          6           0        5.642864   -1.316067    0.611938
	     41          1           0        5.776882   -3.537791    0.592835
	     42          6           0        4.547740   -0.504038    0.380237
	     43          6           0        4.484124    0.910173    0.380577
	     44          6           0        5.501905    1.817188    0.612985
	     45          8           0        3.327818    1.561346    0.100259
	     46          6           0        4.921131    3.103778    0.464781
	     47          6           0        3.605798    2.906185    0.148563
	     48          1           0        5.435525    4.042103    0.595510
	     49          6           0        7.033844   -0.994753    0.958305
	     50          6           0        6.916083    1.621680    0.959675
	     51          6           0        0.994726    7.033768   -0.958798
	     52          6           0       -1.621704    6.916021   -0.960058
	     53          6           0       -7.033730    0.994779    0.959110
	     54          6           0       -6.915995   -1.621658    0.960390
	     55          6           0       -0.994806   -7.033778   -0.958634
	     56          6           0        1.621630   -6.916058   -0.959945
	     57          8           0       -7.848990    1.879097    1.141838
	     58          8           0       -7.648544   -2.575317    1.144335
	     59          8           0       -1.879128   -7.849053   -1.141224
	     60          8           0        2.575291   -7.648608   -1.143917
	     61          8           0        7.849135   -1.879082    1.140958
	     62          8           0        7.648647    2.575356    1.143588
	     63          8           0        1.879031    7.849024   -1.141526
	     64          8           0       -2.575377    7.648557   -1.144010
	     65          7           0        0.334872   -7.453914   -1.087640
	     66          7           0        7.453972    0.334929    1.087298
	     67          7           0       -0.334955    7.453881   -1.087827
	     68          7           0       -7.453839   -0.334903    1.088170
	     69          1           0        8.438535    0.379092    1.329245
	     70          1           0       -0.379119    8.438428   -1.329840
	     71          1           0       -8.438384   -0.379065    1.330190
	     72          1           0        0.379026   -8.438480   -1.329573
	 ---------------------------------------------------------------------


C-4BFI-(s-Bu)
                         Standard orientation:                         
	 ---------------------------------------------------------------------
	 Center     Atomic      Atomic             Coordinates (Angstroms)
	 Number     Number       Type             X           Y           Z
	 ---------------------------------------------------------------------
	      1          6           0       -4.084462   -2.113622   -0.255939
	      2          6           0       -5.420937   -1.975577   -0.508447
	      3          6           0       -5.684432   -0.579428   -0.582107
	      4          6           0       -4.469535    0.038890   -0.366318
	      5          8           0       -3.491197   -0.877068   -0.168566
	      6          1           0       -6.151771   -2.755863   -0.643091
	      7          6           0       -4.220648    1.423539   -0.294487
	      8          6           0       -5.145809    2.440756   -0.406008
	      9          8           0       -2.986388    1.920013   -0.037869
	     10          6           0       -4.417555    3.644654   -0.196986
	     11          6           0       -3.116017    3.287012    0.020802
	     12          1           0       -4.833841    4.638261   -0.222595
	     13          6           0       -1.957958    4.083836    0.296922
	     14          6           0       -1.837558    5.407594    0.616668
	     15          8           0       -0.715575    3.499947    0.230102
	     16          6           0       -0.446086    5.675839    0.743179
	     17          1           0       -2.627210    6.126543    0.760432
	     18          6           0        0.186091    4.474361    0.500113
	     19          6           0        1.572197    4.226636    0.519456
	     20          6           0        2.577917    5.139084    0.764526
	     21          8           0        2.084628    2.995072    0.284526
	     22          6           0        3.791757    4.401801    0.674598
	     23          6           0        3.451082    3.112039    0.376829
	     24          1           0        4.779096    4.806632    0.823794
	     25          6           0        4.265159    1.956356    0.144674
	     26          6           0        5.615593    1.833518   -0.029718
	     27          8           0        3.667750    0.720027    0.086882
	     28          6           0        5.883245    0.447909   -0.208343
	     29          1           0        6.353703    2.618414   -0.045556
	     30          6           0        4.657877   -0.180236   -0.125378
	     31          6           0        4.409231   -1.565282   -0.187385
	     32          6           0        5.338094   -2.571300   -0.359885
	     33          8           0        3.166230   -2.079165   -0.027021
	     34          6           0        4.600622   -3.786546   -0.298269
	     35          6           0        3.292393   -3.446124   -0.094885
	     36          1           0        5.016753   -4.774390   -0.408195
	     37          6           0        2.124316   -4.260552    0.061774
	     38          6           0        1.990435   -5.609762    0.235680
	     39          8           0        0.886193   -3.664742    0.027199
	     40          6           0        0.595458   -5.879342    0.312240
	     41          1           0        2.772918   -6.346121    0.316474
	     42          6           0       -0.026267   -4.654487    0.178144
	     43          6           0       -1.411864   -4.403628    0.143747
	     44          6           0       -2.426259   -5.335574    0.217639
	     45          8           0       -1.913781   -3.156819   -0.027964
	     46          6           0       -3.634246   -4.598051    0.076105
	     47          6           0       -3.281445   -3.284946   -0.068518
	     48          1           0       -4.626796   -5.017254    0.092931
	     49          6           0        0.091200   -7.249185    0.525910
	     50          6           0       -2.437087   -6.801073    0.395703
	     51          6           0       -7.037178   -0.068951   -0.874238
	     52          6           0       -6.596862    2.456294   -0.675712
	     53          6           0        0.046497    7.022118    1.097671
	     54          6           0        2.583368    6.584658    1.060433
	     55          6           0        7.256396   -0.047111   -0.429865
	     56          6           0        6.793782   -2.570331   -0.599507
	     57          8           0       -0.795760    7.863152    1.365031
	     58          8           0        3.672609    7.097159    1.259622
	     59          8           0        8.157063    0.773121   -0.366296
	     60          8           0        7.336862   -3.658552   -0.695650
	     61          8           0        0.924089   -8.138213    0.591820
	     62          8           0       -3.519828   -7.358532    0.325960
	     63          8           0       -7.923356   -0.897257   -1.006332
	     64          8           0       -7.160362    3.536214   -0.618065
	     65          7           0        7.559822   -1.385845   -0.759693
	     66          7           0       -1.284097   -7.560272    0.691513
	     67          7           0       -7.332027    1.308412   -1.046174
	     68          7           0        1.410714    7.385040    1.095972
	     69          6           0       -1.535713   -9.002263    1.078196
	     70          1           0       -0.552682   -9.344870    1.387843
	     71          6           0        8.988330   -1.642266   -1.190361
	     72          1           0        8.960155   -2.677203   -1.518767
	     73          6           0        1.688765    8.860631    1.296471
	     74          1           0        2.762221    8.926394    1.149297
	     75          6           0       -8.740171    1.567062   -1.536384
	     76          1           0       -9.052677    0.593166   -1.902558
	     77          6           0        9.961577   -1.567252   -0.011253
	     78          1           0       10.055051   -0.554231    0.376297
	     79          1           0        9.639227   -2.229938    0.795481
	     80          1           0       10.949151   -1.905349   -0.337740
	     81          6           0       -1.953837   -9.849601   -0.126033
	     82          1           0       -2.937742   -9.569573   -0.498385
	     83          1           0       -1.225176   -9.754314   -0.934672
	     84          1           0       -1.981567  -10.902940    0.167105
	     85          6           0       -8.767611    2.532115   -2.726411
	     86          1           0       -8.643464    3.572018   -2.432905
	     87          1           0       -7.985997    2.277211   -3.447375
	     88          1           0       -9.724537    2.427189   -3.242819
	     89          6           0        1.398960    9.302715    2.733105
	     90          1           0        1.766025   10.323175    2.875079
	     91          1           0        0.334469    9.284988    2.959551
	     92          1           0        1.925642    8.664222    3.446817
	     93          6           0        1.034180    9.754783    0.230241
	     94          1           0       -0.041195    9.824637    0.389685
	     95          1           0        1.440979   10.758200    0.403125
	     96          6           0        1.336067    9.338212   -1.210973
	     97          1           0        2.412595    9.259036   -1.392170
	     98          1           0        0.887578    8.372560   -1.460102
	     99          1           0        0.935637   10.070304   -1.916993
	    100          6           0        9.416885   -0.798437   -2.402195
	    101          1           0        9.571437    0.241460   -2.116688
	    102          1           0       10.398190   -1.189804   -2.695597
	    103          6           0        8.467986   -0.889916   -3.599296
	    104          1           0        8.881873   -0.361362   -4.461889
	    105          1           0        8.295360   -1.928158   -3.900026
	    106          1           0        7.493606   -0.442369   -3.385279
	    107          6           0       -2.465836   -9.152120    2.293276
	    108          1           0       -3.497349   -8.929410    2.023062
	    109          1           0       -2.434997  -10.217184    2.551885
	    110          6           0       -2.042230   -8.332738    3.514307
	    111          1           0       -2.675664   -8.564888    4.374323
	    112          1           0       -1.006668   -8.541030    3.801425
	    113          1           0       -2.124631   -7.257148    3.335439
	    114          6           0       -9.684072    1.931692   -0.377342
	    115          1           0       -9.527089    1.202550    0.424398
	    116          1           0       -9.417617    2.911558    0.021163
	    117          6           0      -11.159949    1.909552   -0.785926
	    118          1           0      -11.445304    0.942793   -1.212924
	    119          1           0      -11.799919    2.085193    0.082575
	    120          1           0      -11.395049    2.682935   -1.521655
	 ---------------------------------------------------------------------


C-4BFI-H (D4h point group)
                         Standard orientation:                         
	 ---------------------------------------------------------------------
	 Center     Atomic      Atomic             Coordinates (Angstroms)
	 Number     Number       Type             X           Y           Z
	 ---------------------------------------------------------------------
	      1          8           0        7.160079    4.007295    0.000000
	      2          8           0        4.007295    7.160079    0.000000
	      3          8           0        1.408870    3.415104    0.000000
	      4          8           0        3.415104    1.408870    0.000000
	      5          8           0       -4.007295    7.160079    0.000000
	      6          8           0       -7.160079    4.007295    0.000000
	      7          8           0       -1.408870    3.415104    0.000000
	      8          8           0       -3.415104    1.408870    0.000000
	      9          7           0        5.374100    5.374100    0.000000
	     10          7           0       -5.374100    5.374100    0.000000
	     11          6           0        3.730567    2.729945    0.000000
	     12          6           0        4.600195    0.715952    0.000000
	     13          6           0        5.655006    1.586935    0.000000
	     14          1           0        6.707393    1.352978    0.000000
	     15          6           0        5.105256    2.893022    0.000000
	     16          6           0        5.946601    4.097581    0.000000
	     17          6           0        4.097581    5.946601    0.000000
	     18          6           0        2.893022    5.105256    0.000000
	     19          6           0        1.586935    5.655006    0.000000
	     20          6           0        0.715952    4.600195    0.000000
	     21          6           0        2.729945    3.730567    0.000000
	     22          6           0       -3.730567    2.729945    0.000000
	     23          6           0       -4.600195    0.715952    0.000000
	     24          6           0       -5.655006    1.586935    0.000000
	     25          6           0       -5.105256    2.893022    0.000000
	     26          6           0       -5.946601    4.097581    0.000000
	     27          6           0       -4.097581    5.946601    0.000000
	     28          6           0       -2.893022    5.105256    0.000000
	     29          6           0       -1.586935    5.655006    0.000000
	     30          1           0       -1.352978    6.707393    0.000000
	     31          6           0       -0.715952    4.600195    0.000000
	     32          6           0       -2.729945    3.730567    0.000000
	     33          8           0       -7.160079   -4.007295    0.000000
	     34          8           0       -4.007295   -7.160079    0.000000
	     35          8           0       -1.408870   -3.415104    0.000000
	     36          8           0       -3.415104   -1.408870    0.000000
	     37          8           0        4.007295   -7.160079    0.000000
	     38          8           0        7.160079   -4.007295    0.000000
	     39          8           0        1.408870   -3.415104    0.000000
	     40          8           0        3.415104   -1.408870    0.000000
	     41          7           0       -5.374100   -5.374100    0.000000
	     42          7           0        5.374100   -5.374100    0.000000
	     43          6           0       -3.730567   -2.729945    0.000000
	     44          6           0       -4.600195   -0.715952    0.000000
	     45          6           0       -5.655006   -1.586935    0.000000
	     46          1           0       -6.707393   -1.352978    0.000000
	     47          6           0       -5.105256   -2.893022    0.000000
	     48          6           0       -5.946601   -4.097581    0.000000
	     49          6           0       -4.097581   -5.946601    0.000000
	     50          6           0       -2.893022   -5.105256    0.000000
	     51          6           0       -1.586935   -5.655006    0.000000
	     52          6           0       -0.715952   -4.600195    0.000000
	     53          6           0       -2.729945   -3.730567    0.000000
	     54          6           0        3.730567   -2.729945    0.000000
	     55          6           0        4.600195   -0.715952    0.000000
	     56          6           0        5.655006   -1.586935    0.000000
	     57          6           0        5.105256   -2.893022    0.000000
	     58          6           0        5.946601   -4.097581    0.000000
	     59          6           0        4.097581   -5.946601    0.000000
	     60          6           0        2.893022   -5.105256    0.000000
	     61          6           0        1.586935   -5.655006    0.000000
	     62          1           0        1.352978   -6.707393    0.000000
	     63          6           0        0.715952   -4.600195    0.000000
	     64          6           0        2.729945   -3.730567    0.000000
	     65          1           0       -6.091774   -6.091774    0.000000
	     66          1           0       -1.352978   -6.707393    0.000000
	     67          1           0        6.091774   -6.091774    0.000000
	     68          1           0       -6.091774    6.091774    0.000000
	     69          1           0        1.352978    6.707393    0.000000
	     70          1           0        6.091774    6.091774    0.000000
	     71          1           0        6.707393   -1.352978    0.000000
	     72          1           0       -6.707393    1.352978    0.000000
	 ---------------------------------------------------------------------


C-5BFI-H
                         Standard orientation:                         
	 ---------------------------------------------------------------------
	 Center     Atomic      Atomic             Coordinates (Angstroms)
	 Number     Number       Type             X           Y           Z
	 ---------------------------------------------------------------------
	      1          6           0       -1.061341   -5.260433   -0.723741
	      2          6           0       -1.001507   -6.504281   -0.173833
	      3          6           0        0.176585   -6.547072    0.622164
	      4          6           0        0.769168   -5.305050    0.486296
	      5          8           0        0.028321   -4.513612   -0.324494
	      6          1           0       -1.722629   -7.299268   -0.274367
	      7          6           0        2.006198   -4.864200    1.025767
	      8          6           0        2.822212   -5.521299    1.926466
	      9          8           0        2.574542   -3.691804    0.640648
	     10          6           0        3.956011   -4.689110    2.105985
	     11          6           0        3.782743   -3.604345    1.292907
	     12          1           0        4.789742   -4.898655    2.756235
	     13          6           0        4.742721   -2.589253    0.960923
	     14          6           0        6.102662   -2.671225    1.053326
	     15          8           0        4.375865   -1.355362    0.474495
	     16          6           0        6.621858   -1.433079    0.602568
	     17          1           0        6.691108   -3.517481    1.368010
	     18          6           0        5.525181   -0.661660    0.257086
	     19          6           0        5.525219    0.661229   -0.257062
	     20          6           0        6.621929    1.432645   -0.602442
	     21          8           0        4.375917    1.354942   -0.474556
	     22          6           0        6.102763    2.670767   -1.053313
	     23          6           0        4.742821    2.588810   -0.961032
	     24          1           0        6.691210    3.516993   -1.368080
	     25          6           0        3.782898    3.603959   -1.293050
	     26          6           0        3.956299    4.688726   -2.106075
	     27          8           0        2.574661    3.691527   -0.640831
	     28          6           0        2.822586    5.521044   -1.926584
	     29          1           0        4.790107    4.898188   -2.756253
	     30          6           0        2.006481    4.864017   -1.025918
	     31          6           0        0.769471    5.304980   -0.486481
	     32          6           0        0.177011    6.547063   -0.622327
	     33          8           0        0.028577    4.513643    0.324381
	     34          6           0       -1.001064    6.504400    0.173695
	     35          6           0       -1.061021    5.260562    0.723612
	     36          1           0       -1.722105    7.299458    0.274236
	     37          6           0       -2.080631    4.664947    1.552044
	     38          6           0       -2.752216    5.141964    2.637303
	     39          8           0       -2.653371    3.484411    1.124625
	     40          6           0       -3.819894    4.232274    2.892029
	     41          1           0       -2.535341    6.034684    3.201625
	     42          6           0       -3.709569    3.247011    1.933731
	     43          6           0       -4.588770    2.166335    1.663372
	     44          6           0       -5.795621    1.863887    2.258733
	     45          8           0       -4.348007    1.335758    0.626156
	     46          6           0       -6.331368    0.771068    1.515031
	     47          6           0       -5.430327    0.484844    0.535181
	     48          1           0       -7.262821    0.266761    1.716284
	     49          6           0       -4.797748    4.412126    3.973257
	     50          6           0       -6.467508    2.461975    3.419532
	     51          6           0        0.540541   -7.723129    1.422591
	     52          6           0        2.685062   -6.816809    2.609224
	     53          6           0        8.069947   -1.188328    0.534276
	     54          6           0        8.069999    1.187903   -0.533966
	     55          6           0        2.685618    6.816592   -2.609286
	     56          6           0        0.541065    7.723064   -1.422802
	     57          8           0        8.858280   -2.027885    0.926719
	     58          8           0        8.858363    2.027427   -0.926415
	     59          8           0        3.497901    7.165185   -3.444901
	     60          8           0       -0.127811    8.738188   -1.377926
	     61          8           0       -4.681530    5.319387    4.774789
	     62          8           0       -7.526713    2.021170    3.823227
	     63          8           0       -0.128439   -8.738183    1.377705
	     64          8           0        3.497239   -7.165431    3.444930
	     65          7           0        1.642565    7.690121   -2.286738
	     66          7           0       -5.895314    3.547772    4.099369
	     67          7           0        1.642020   -7.690298    2.286557
	     68          7           0        8.574254   -0.000201    0.000205
	     69          1           0        1.722008   -8.558963    2.805026
	     70          1           0        9.588985   -0.000184    0.000296
	     71          1           0        1.722650    8.558778   -2.805207
	     72          1           0       -6.477296    3.823395    4.883799
	     73          6           0       -5.430395   -0.484496   -0.535027
	     74          6           0       -6.331566   -0.770751   -1.514758
	     75          8           0       -4.348072   -1.335376   -0.626144
	     76          6           0       -5.795905   -1.863569   -2.258513
	     77          1           0       -7.263055   -0.266463   -1.715882
	     78          6           0       -4.588969   -2.165989   -1.663306
	     79          6           0       -6.467846   -2.461591   -3.419333
	     80          6           0       -3.709853   -3.246730   -1.933671
	     81          8           0       -7.527032   -2.020715   -3.823007
	     82          7           0       -5.895693   -3.547367   -4.099226
	     83          6           0       -3.820184   -4.231897   -2.892071
	     84          8           0       -2.653650   -3.484191   -1.124614
	     85          6           0       -4.798100   -4.411719   -3.973220
	     86          1           0       -6.477735   -3.823013   -4.883604
	     87          6           0       -2.752496   -5.141619   -2.637436
	     88          6           0       -2.080918   -4.664708   -1.552133
	     89          8           0       -4.681963   -5.318982   -4.774756
	     90          1           0       -2.535635   -6.034293   -3.201839
	 ---------------------------------------------------------------------


poly-2BFI-H (PBC)
                         Standard orientation:                         
	 --------------------------------------------------------------------- ---------------------------------------------------------------------
 Center     Atomic      Atomic             Coordinates (Angstroms)
 Number     Number       Type             X           Y           Z
 ---------------------------------------------------------------------
      1          6           0       -2.482056    1.394385    0.000139
      2          6           0       -1.609044    2.464770    0.000178
      3          6           0       -0.300526    1.906189    0.000054
      4          6           0       -0.458869    0.547889    0.000057
      5          8           0       -1.795233    0.225729    0.000120
      6          1           0        0.624735    2.458881    0.000022
      7          6           0       -3.895556    1.393750    0.000127
      8          6           0       -4.769572    2.463349    0.000107
      9          8           0       -4.581309    0.224469    0.000093
     10          6           0       -6.077564    1.903539    0.000019
     11          6           0       -5.917967    0.545391    0.000022
     12          1           0       -7.003348    2.455350   -0.000034
     13          6           0       -1.874817    3.909753    0.000302
     14          6           0       -4.505101    3.908504    0.000129
     15          7           0       -3.190175    4.398277    0.000175
     16          8           0       -0.960959    4.711852   -0.000163
     17          8           0       -5.419683    4.709814   -0.000113
     18          6           0        0.458852   -0.547895    0.000000
     19          6           0        0.300509   -1.906194    0.000022
     20          8           0        1.795216   -0.225734   -0.000085
     21          6           0        1.609027   -2.464776   -0.000162
     22          1           0       -0.624752   -2.458886    0.000079
     23          6           0        2.482039   -1.394391   -0.000135
     24          6           0        1.874800   -3.909759   -0.000304
     25          6           0        3.895538   -1.393755   -0.000130
     26          7           0        3.190158   -4.398282   -0.000253
     27          8           0        0.960942   -4.711858    0.000455
     28          6           0        4.769555   -2.463354   -0.000169
     29          8           0        4.581292   -0.224475   -0.000068
     30          6           0        4.505083   -3.908509   -0.000364
     31          6           0        6.077547   -1.903544    0.000035
     32          6           0        5.917950   -0.545397    0.000028
     33          8           0        5.419665   -4.709819    0.000501
     34          1           0        7.003331   -2.455355    0.000085
     35          1           0        3.190618   -5.413174    0.000030
     36          1           0       -3.190635    5.413168    0.000049
     37         -2           0       12.752638    0.005837    0.000074
 ---------------------------------------------------------------------
 
 
 
C-4BTI-H
                         Standard orientation:                         
	 ---------------------------------------------------------------------
	 Center     Atomic      Atomic             Coordinates (Angstroms)
	 Number     Number       Type             X           Y           Z
	 ---------------------------------------------------------------------
	      1          6           0       -3.118553   -3.988310   -0.428823
	      2          6           0       -2.986871   -5.328822   -0.165189
	      3          6           0       -1.632080   -5.787010   -0.172031
	      4          6           0       -0.719683   -4.781830   -0.453095
	      5          1           0       -3.812914   -5.996759    0.038056
	      6          6           0        0.713461   -4.782764   -0.452991
	      7          6           0        1.624522   -5.789137   -0.171858
	      8          6           0        2.979902   -5.332705   -0.164814
	      9          6           0        3.113363   -3.992365   -0.428422
	     10          1           0        3.805051   -6.001722    0.038509
	     11          6           0        4.212362   -3.041382   -0.367923
	     12          6           0        5.264343   -2.914616    0.503863
	     13          6           0        5.842843   -1.608859    0.524415
	     14          1           0        5.568966   -3.679510    1.205220
	     15          6           0        5.221527   -0.721392   -0.344189
	     16          6           0        5.222479    0.714596   -0.344210
	     17          6           0        5.844950    1.601241    0.524405
	     18          6           0        5.268173    2.907765    0.503834
	     19          6           0        4.216364    3.035905   -0.367956
	     20          1           0        5.573787    3.672256    1.205198
	     21          6           0        3.118599    3.988319   -0.428451
	     22          6           0        2.986894    5.328832   -0.164832
	     23          6           0        1.632104    5.787022   -0.171809
	     24          1           0        3.812918    5.996770    0.038486
	     25          6           0        0.719732    4.781838   -0.452942
	     26          6           0       -0.713412    4.782770   -0.452960
	     27          6           0       -1.624498    5.789130   -0.171861
	     28          6           0       -2.979880    5.332700   -0.164974
	     29          6           0       -3.113317    3.992370   -0.428646
	     30          1           0       -3.805048    6.001710    0.038298
	     31          6           0       -4.212325    3.041388   -0.368289
	     32          6           0       -5.264399    2.914605    0.503380
	     33          6           0       -5.842905    1.608850    0.523842
	     34          1           0       -5.569097    3.679484    1.204721
	     35          6           0       -5.221495    0.721398   -0.344712
	     36          6           0       -5.222446   -0.714590   -0.344758
	     37          6           0       -5.845009   -1.601250    0.523775
	     38          6           0       -5.268227   -2.907772    0.503247
	     39          6           0       -4.216326   -3.035898   -0.368433
	     40          1           0       -5.573913   -3.672273    1.204569
	     41          6           0       -6.939277    1.318480    1.469924
	     42          6           0       -6.940985   -1.309485    1.469901
	     43          6           0       -1.328261   -7.204757    0.107889
	     44          6           0        1.318819   -7.206488    0.107962
	     45          6           0        6.939112   -1.318507    1.470621
	     46          6           0        6.940824    1.309459    1.470643
	     47          6           0        1.328259    7.204776    0.108046
	     48          6           0       -1.318820    7.206462    0.108081
	     49          8           0        7.504790   -2.218686    2.061759
	     50          8           0        7.507673    2.208910    2.061767
	     51          8           0        2.222124    8.009424    0.290670
	     52          8           0       -2.211633    8.012300    0.290593
	     53          8           0       -7.505011    2.218648    2.061024
	     54          8           0       -7.507893   -2.208946    2.060953
	     55          8           0       -2.222145   -8.009426    0.290320
	     56          8           0        2.211611   -8.012301    0.290682
	     57          7           0        0.005027    7.673410    0.169361
	     58          7           0       -7.368982    0.004771    1.707051
	     59          7           0       -0.005037   -7.673414    0.169220
	     60          7           0        7.368794   -0.004802    1.707816
	     61          1           0       -8.134693    0.005271    2.373459
	     62          1           0       -0.005682   -8.668888    0.367937
	     63          1           0        8.134436   -0.005315    2.374304
	     64          1           0        0.005652    8.668882    0.368088
	     65         16           0        4.018510   -1.558181   -1.292134
	     66         16           0        1.534662   -3.273955   -0.710535
	     67         16           0       -1.538891   -3.271963   -0.710771
	     68         16           0       -4.020462   -1.552947   -1.292625
	     69         16           0        4.020595    1.552969   -1.292190
	     70         16           0       -4.018378    1.558207   -1.292513
	     71         16           0        1.538966    3.271976   -0.710565
	     72         16           0       -1.534587    3.273965   -0.710611
	 ---------------------------------------------------------------------


C-4BTI-H (D4h point group)
                         Standard orientation:                         
	 ---------------------------------------------------------------------
	 Center     Atomic      Atomic             Coordinates (Angstroms)
	 Number     Number       Type             X           Y           Z
	 ---------------------------------------------------------------------
	      1          8           0        4.297318   -7.434968    0.000000
	      2          8           0        7.434968   -4.297318    0.000000
	      3          8           0        7.434968    4.297318    0.000000
	      4          8           0        4.297318    7.434968    0.000000
	      5          7           0        5.589864   -5.589864    0.000000
	      6          7           0        5.589864    5.589864    0.000000
	      7          6           0        3.035410   -4.047025    0.000000
	      8          6           0        0.733547   -5.117478    0.000000
	      9          6           0        1.769460   -6.029706    0.000000
	     10          1           0        1.642271   -7.104246    0.000000
	     11          6           0        3.076830   -5.427938    0.000000
	     12          6           0        4.322217   -6.219985    0.000000
	     13          6           0        6.219985   -4.322217    0.000000
	     14          6           0        5.427938   -3.076830    0.000000
	     15          6           0        6.029706   -1.769460    0.000000
	     16          6           0        5.117478   -0.733547    0.000000
	     17          6           0        4.047025   -3.035410    0.000000
	     18          6           0        3.035410    4.047025    0.000000
	     19          6           0        0.733547    5.117478    0.000000
	     20          6           0        1.769460    6.029706    0.000000
	     21          6           0        3.076830    5.427938    0.000000
	     22          6           0        4.322217    6.219985    0.000000
	     23          6           0        6.219985    4.322217    0.000000
	     24          6           0        5.427938    3.076830    0.000000
	     25          6           0        6.029706    1.769460    0.000000
	     26          1           0        7.104246    1.642271    0.000000
	     27          6           0        5.117478    0.733547    0.000000
	     28          6           0        4.047025    3.035410    0.000000
	     29          8           0       -4.297318    7.434968    0.000000
	     30          8           0       -7.434968    4.297318    0.000000
	     31          8           0       -7.434968   -4.297318    0.000000
	     32          8           0       -4.297318   -7.434968    0.000000
	     33          7           0       -5.589864    5.589864    0.000000
	     34          7           0       -5.589864   -5.589864    0.000000
	     35          6           0       -3.035410    4.047025    0.000000
	     36          6           0       -0.733547    5.117478    0.000000
	     37          6           0       -1.769460    6.029706    0.000000
	     38          1           0       -1.642271    7.104246    0.000000
	     39          6           0       -3.076830    5.427938    0.000000
	     40          6           0       -4.322217    6.219985    0.000000
	     41          6           0       -6.219985    4.322217    0.000000
	     42          6           0       -5.427938    3.076830    0.000000
	     43          6           0       -6.029706    1.769460    0.000000
	     44          6           0       -5.117478    0.733547    0.000000
	     45          6           0       -4.047025    3.035410    0.000000
	     46          6           0       -3.035410   -4.047025    0.000000
	     47          6           0       -0.733547   -5.117478    0.000000
	     48          6           0       -1.769460   -6.029706    0.000000
	     49          6           0       -3.076830   -5.427938    0.000000
	     50          6           0       -4.322217   -6.219985    0.000000
	     51          6           0       -6.219985   -4.322217    0.000000
	     52          6           0       -5.427938   -3.076830    0.000000
	     53          6           0       -6.029706   -1.769460    0.000000
	     54          1           0       -7.104246   -1.642271    0.000000
	     55          6           0       -5.117478   -0.733547    0.000000
	     56          6           0       -4.047025   -3.035410    0.000000
	     57          1           0       -6.307786    6.307786    0.000000
	     58          1           0       -7.104246    1.642271    0.000000
	     59          1           0       -6.307786   -6.307786    0.000000
	     60          1           0        6.307786    6.307786    0.000000
	     61          1           0        7.104246   -1.642271    0.000000
	     62          1           0        6.307786   -6.307786    0.000000
	     63          1           0       -1.642271   -7.104246    0.000000
	     64          1           0        1.642271    7.104246    0.000000
	     65         16           0        1.403169    3.491896    0.000000
	     66         16           0       -1.403169    3.491896    0.000000
	     67         16           0        3.491896    1.403169    0.000000
	     68         16           0       -3.491896    1.403169    0.000000
	     69         16           0       -3.491896   -1.403169    0.000000
	     70         16           0       -1.403169   -3.491896    0.000000
	     71         16           0        1.403169   -3.491896    0.000000
	     72         16           0        3.491896   -1.403169    0.000000
	 ---------------------------------------------------------------------
