# Supplementary material for: A macrocyclic oligofuran: synthesis, solid state structure and electronic properties
Source: Chem Sci. 2019 Aug 19;10(37):8527–32. doi: 10.1039/c9sc03247a (PMC7003964; doi:10.1039/c9sc03247a)
Supplement: Supplementary file 3 [file SC-010-C9SC03247A-s003.cif]

# Electronic Supplementary Material (ESI) for Chemical Science.
# This journal is © The Royal Society of Chemistry 2019

####################################################################### 
# 
# This file contains crystal structure data downloaded from the 
# Cambridge Structural Database (CSD) hosted by the Cambridge 
# Crystallographic Data Centre (CCDC).
# 
# Full information about CCDC data access policies and citation 
# guidelines are available at http://www.ccdc.cam.ac.uk/access/V1 
# 
# Audit and citation data items may have been added by the CCDC. 
# Please retain this information to preserve the provenance of 
# this file and to allow appropriate attribution of the data. 
# 
#######################################################################

data_og8-sq
_database_code_depnum_ccdc_archive 'CCDC 1892379'
loop_
_audit_author_name
_audit_author_address
'Linda J. W. Shimon'
;Weizmann Institute of Science
Israel
;
_audit_update_record             
;
2019-07-02 deposited with the CCDC.	2019-08-19 downloaded from the CCDC.
;
# Crystallography Linda JW Shimon
# Ori Gidron HU


_audit_creation_method           SHELXL-2016/4
_shelx_SHELXL_version_number     2016/4
_chemical_name_systematic        ?
_chemical_name_common            ?
_chemical_melting_point          ?
_chemical_formula_moiety         'C116 H162 N4 O16, 3(C3 H6 O)'
_chemical_formula_sum            'C125 H180 N4 O19'
_chemical_formula_weight         2042.72

loop_
_atom_type_symbol
_atom_type_description
_atom_type_scat_dispersion_real
_atom_type_scat_dispersion_imag
_atom_type_scat_source
C C 0.0048 0.0021 'International Tables Vol C Tables 4.2.6.8 and 6.1.1.4'
H H 0.0000 0.0000 'International Tables Vol C Tables 4.2.6.8 and 6.1.1.4'
O O 0.0151 0.0080 'International Tables Vol C Tables 4.2.6.8 and 6.1.1.4'
N N 0.0087 0.0042 'International Tables Vol C Tables 4.2.6.8 and 6.1.1.4'

_space_group_crystal_system      triclinic
_space_group_IT_number           2
_space_group_name_H-M_alt        'P -1'
_space_group_name_Hall           '-P 1'

_shelx_space_group_comment       
;
The symmetry employed for this shelxl refinement is uniquely defined
by the following loop, which should always be used as a source of
symmetry information in preference to the above space-group names.
They are only intended as comments.
;

loop_
_space_group_symop_operation_xyz
'x, y, z'
'-x, -y, -z'

_cell_length_a                   4.8300(10)
_cell_length_b                   22.780(5)
_cell_length_c                   28.510(6)
_cell_angle_alpha                79.22(3)
_cell_angle_beta                 88.33(3)
_cell_angle_gamma                86.44(3)
_cell_volume                     3075.1(11)
_cell_formula_units_Z            1
_cell_measurement_temperature    100(2)
_cell_measurement_reflns_used    35765
_cell_measurement_theta_min      1.06
_cell_measurement_theta_max      30.20

_exptl_crystal_description       needle
_exptl_crystal_colour            orange
_exptl_crystal_density_meas      ?
_exptl_crystal_density_method    ?
_exptl_crystal_density_diffrn    1.103
_exptl_crystal_F_000             1110
_exptl_transmission_factor_min   ?
_exptl_transmission_factor_max   ?
_exptl_crystal_size_max          0.200
_exptl_crystal_size_mid          0.016
_exptl_crystal_size_min          0.002
_exptl_absorpt_coefficient_mu    0.096
_shelx_estimated_absorpt_T_min   0.981
_shelx_estimated_absorpt_T_max   1.000
_exptl_absorpt_correction_type   none
_exptl_absorpt_correction_T_min  ?
_exptl_absorpt_correction_T_max  ?
_exptl_absorpt_process_details   ?
_exptl_absorpt_special_details   ?
_diffrn_ambient_temperature      100(2)
_diffrn_radiation_wavelength     0.800
_diffrn_radiation_type           synchrotron
_diffrn_source                   'ESRF ID23-1'
_diffrn_measurement_device_type  'single axis goniostat'
_diffrn_measurement_method       'phi scans'
_diffrn_detector_area_resol_mean ?
_diffrn_reflns_number            47875
_diffrn_reflns_av_unetI/netI     0.0401
_diffrn_reflns_av_R_equivalents  0.0559
_diffrn_reflns_limit_h_min       -4
_diffrn_reflns_limit_h_max       4
_diffrn_reflns_limit_k_min       -24
_diffrn_reflns_limit_k_max       25
_diffrn_reflns_limit_l_min       0
_diffrn_reflns_limit_l_max       31
_diffrn_reflns_theta_min         1.026
_diffrn_reflns_theta_max         30.202
_diffrn_reflns_theta_full        28.685
_diffrn_measured_fraction_theta_max 0.669
_diffrn_measured_fraction_theta_full 0.741
_diffrn_reflns_Laue_measured_fraction_max 0.669
_diffrn_reflns_Laue_measured_fraction_full 0.741
_diffrn_reflns_point_group_measured_fraction_max 0.669
_diffrn_reflns_point_group_measured_fraction_full 0.741
_reflns_number_total             8537
_reflns_number_gt                5500
_reflns_threshold_expression     'I > 2\s(I)'
_reflns_Friedel_coverage         0.000
_reflns_Friedel_fraction_max     .
_reflns_Friedel_fraction_full    .

_reflns_special_details          
;
 Reflections were merged by SHELXL according to the crystal
 class for the calculation of statistics and refinement.
 
 _reflns_Friedel_fraction is defined as the number of unique
 Friedel pairs measured divided by the number that would be
 possible theoretically, ignoring centric projections and
 systematic absences.
;

_computing_data_collection       MXCube
_computing_cell_refinement       'EDNA Autoprocess'
_computing_data_reduction        'EDNA Autoprocess'
_computing_structure_solution    'SHELXT-2016/4 (Sheldrick, 2016)'
_computing_structure_refinement  'SHELXL-2016/4 (Sheldrick, 2016)'
_computing_molecular_graphics    ?
_computing_publication_material  ?
_refine_special_details          ?
_refine_ls_structure_factor_coef Fsqd
_refine_ls_matrix_type           full
_refine_ls_weighting_scheme      calc
_refine_ls_weighting_details     
'w=1/[\s^2^(Fo^2^)+(0.2000P)^2^] where P=(Fo^2^+2Fc^2^)/3'
_atom_sites_solution_primary     ?
_atom_sites_solution_secondary   ?
_atom_sites_solution_hydrogens   mixed
_refine_ls_hydrogen_treatment    constr
_refine_ls_extinction_method     none
_refine_ls_extinction_coef       .
_refine_ls_number_reflns         8537
_refine_ls_number_parameters     683
_refine_ls_number_restraints     82
_refine_ls_R_factor_all          0.1301
_refine_ls_R_factor_gt           0.0970
_refine_ls_wR_factor_ref         0.3072
_refine_ls_wR_factor_gt          0.2789
_refine_ls_goodness_of_fit_ref   1.133
_refine_ls_restrained_S_all      1.607
_refine_ls_shift/su_max          0.020
_refine_ls_shift/su_mean         0.001

loop_
_atom_site_label
_atom_site_type_symbol
_atom_site_fract_x
_atom_site_fract_y
_atom_site_fract_z
_atom_site_U_iso_or_equiv
_atom_site_adp_type
_atom_site_occupancy
_atom_site_site_symmetry_order
_atom_site_calc_flag
_atom_site_refinement_flags_posn
_atom_site_refinement_flags_adp
_atom_site_refinement_flags_occupancy
_atom_site_disorder_assembly
_atom_site_disorder_group
O1 O 0.1264(6) 0.20439(12) 0.58062(10) 0.0619(7) Uani 1 1 d . . . . .
O2 O -0.2027(6) 0.29331(12) 0.43658(10) 0.0617(7) Uani 1 1 d . . . . .
O3 O 0.4495(5) 0.41914(11) 0.45674(9) 0.0541(7) Uani 1 1 d . . . . .
O4 O 0.6282(5) 0.36843(11) 0.55020(9) 0.0517(7) Uani 1 1 d . . . . .
O5 O 0.2331(6) 0.56910(14) 0.24268(10) 0.0671(8) Uani 1 1 d . . . . .
O6 O 0.8308(7) 0.71472(14) 0.24002(11) 0.0728(9) Uani 1 1 d . . . . .
O7 O 0.6032(5) 0.51545(11) 0.38893(9) 0.0534(7) Uani 1 1 d . . . . .
O8 O 0.9818(5) 0.60533(11) 0.38689(9) 0.0535(7) Uani 1 1 d . . . . .
N1 N -0.0094(7) 0.25267(14) 0.50772(12) 0.0560(8) Uani 1 1 d . . . . .
N2 N 0.5411(7) 0.63894(15) 0.24667(11) 0.0587(9) Uani 1 1 d . . . . .
C1 C 0.4280(7) 0.34377(16) 0.52785(14) 0.0489(9) Uani 1 1 d . . . . .
C2 C 0.6704(9) 0.33090(17) 0.59359(14) 0.0547(10) Uani 1 1 d . . . . .
C3 C 0.5034(8) 0.28428(17) 0.59832(14) 0.0542(9) Uani 1 1 d . . . . .
H3 H 0.493254 0.252256 0.624852 0.065 Uiso 1 1 calc R U . . .
C4 C 0.3480(8) 0.29257(16) 0.55627(14) 0.0517(9) Uani 1 1 d . . . . .
C5 C 0.1484(8) 0.24827(18) 0.54920(15) 0.0538(9) Uani 1 1 d . . . . .
C6 C -0.0360(8) 0.29802(17) 0.46620(14) 0.0544(10) Uani 1 1 d . . . . .
C7 C 0.1389(8) 0.34994(17) 0.45617(14) 0.0531(9) Uani 1 1 d . . . . .
C8 C 0.1274(8) 0.38998(17) 0.41233(14) 0.0550(10) Uani 1 1 d . . . . .
H8 H 0.007590 0.388745 0.386735 0.066 Uiso 1 1 calc R U . . .
C9 C 0.3195(9) 0.43086(17) 0.41329(14) 0.0552(10) Uani 1 1 d . . . . .
C10 C 0.3382(8) 0.36924(17) 0.48233(14) 0.0502(9) Uani 1 1 d . . . . .
C11 C -0.1788(8) 0.20057(17) 0.50888(15) 0.0576(10) Uani 1 1 d . . . . .
H11A H -0.328240 0.211433 0.485247 0.069 Uiso 1 1 calc R U . . .
H11B H -0.266857 0.189980 0.540895 0.069 Uiso 1 1 calc R U . . .
C12 C -0.0046(8) 0.14611(17) 0.49773(15) 0.0561(10) Uani 1 1 d . . . . .
H12 H 0.155499 0.139211 0.519934 0.067 Uiso 1 1 calc R U . . .
C13 C -0.1754(9) 0.08985(17) 0.50928(15) 0.0586(10) Uani 1 1 d . . . . .
H13A H -0.347024 0.097483 0.490387 0.070 Uiso 1 1 calc R U . . .
H13B H -0.066824 0.056193 0.498757 0.070 Uiso 1 1 calc R U . . .
C14 C -0.2552(9) 0.07093(18) 0.56130(15) 0.0647(11) Uani 1 1 d . . . . .
H14A H -0.088127 0.069565 0.580870 0.078 Uiso 1 1 calc R U . . .
H14B H -0.390296 0.101426 0.570552 0.078 Uiso 1 1 calc R U . . .
C15 C -0.3798(10) 0.0109(2) 0.57232(17) 0.0724(12) Uani 1 1 d . . . . .
H15A H -0.235526 -0.020022 0.566871 0.087 Uiso 1 1 calc R U . . .
H15B H -0.530047 0.010752 0.549469 0.087 Uiso 1 1 calc R U . . .
C16 C -0.4985(12) -0.0068(2) 0.62315(19) 0.0858(15) Uani 1 1 d . . . . .
H16A H -0.653818 0.022288 0.627391 0.103 Uiso 1 1 calc R U . . .
H16B H -0.577512 -0.046430 0.625857 0.103 Uiso 1 1 calc R U . . .
C18 C -0.3046(12) -0.0102(3) 0.66327(19) 0.0897(15) Uani 1 1 d . . . . .
H18A H -0.143618 -0.037415 0.657934 0.108 Uiso 1 1 calc R U . . .
H18B H -0.234484 0.030040 0.661697 0.108 Uiso 1 1 calc R U . . .
C19 C -0.4131(15) -0.0305(3) 0.7118(2) 0.1072(19) Uani 1 1 d . . . . .
H19A H -0.468545 -0.071999 0.713614 0.129 Uiso 1 1 calc R U . . .
H19B H -0.585128 -0.005658 0.715470 0.129 Uiso 1 1 calc R U . . .
C20 C -0.243(2) -0.0304(5) 0.7537(3) 0.160(4) Uani 1 1 d . . . . .
H20A H -0.073687 -0.056416 0.750938 0.192 Uiso 1 1 calc R U . . .
H20B H -0.183383 0.010760 0.751823 0.192 Uiso 1 1 calc R U . . .
C21 C -0.364(2) -0.0495(5) 0.8008(3) 0.169(4) Uani 1 1 d D U . . .
H21A H -0.536037 -0.023959 0.802846 0.203 Uiso 1 1 calc R U . . .
H21B H -0.421348 -0.090775 0.802400 0.203 Uiso 1 1 calc R U . . .
C22 C -0.209(4) -0.0494(10) 0.8434(4) 0.348(10) Uani 1 1 d D U . . .
H22A H -0.160330 -0.007496 0.842063 0.417 Uiso 1 1 calc R U . . .
H22B H -0.032144 -0.072727 0.839882 0.417 Uiso 1 1 calc R U . . .
C23 C -0.315842 -0.071578 0.894230 0.564 Uiso 1 1 d D U . . .
H23A H -0.488533 -0.048352 0.899063 0.847 Uiso 1 1 d . U . . .
H23B H -0.178987 -0.065784 0.917420 0.847 Uiso 1 1 d . U . . .
H23C H -0.352360 -0.114120 0.898649 0.847 Uiso 1 1 d . U . . .
C24 C 0.1170(8) 0.15701(18) 0.44682(15) 0.0576(10) Uani 1 1 d . . . . .
H24A H 0.211779 0.195051 0.441841 0.069 Uiso 1 1 calc R U . . .
H24B H 0.260859 0.124669 0.444662 0.069 Uiso 1 1 calc R U . . .
C25 C -0.0796(9) 0.16018(19) 0.40616(15) 0.0633(11) Uani 1 1 d . . . . .
H25A H -0.241481 0.187589 0.410562 0.076 Uiso 1 1 calc R U . . .
H25B H -0.147950 0.119968 0.406718 0.076 Uiso 1 1 calc R U . . .
C26 C 0.0583(9) 0.1821(2) 0.35791(16) 0.0679(11) Uani 1 1 d . . . . .
H26A H 0.115480 0.223262 0.356964 0.081 Uiso 1 1 calc R U . . .
H26B H 0.228504 0.156352 0.354964 0.081 Uiso 1 1 calc R U . . .
C27 C -0.1230(10) 0.1822(2) 0.31517(16) 0.0702(12) Uani 1 1 d . . . . .
H27A H -0.169508 0.140580 0.314663 0.084 Uiso 1 1 calc R U . . .
H27B H -0.298619 0.205760 0.318970 0.084 Uiso 1 1 calc R U . . .
C28 C 0.0127(12) 0.2078(3) 0.26816(18) 0.0930(16) Uani 1 1 d . U . . .
H28A H 0.187804 0.184071 0.264311 0.112 Uiso 1 1 calc R U . . .
H28B H 0.060314 0.249307 0.268780 0.112 Uiso 1 1 calc R U . . .
C29 C -0.1686(14) 0.2084(4) 0.2253(2) 0.117(2) Uani 1 1 d D U . . .
H29A H -0.328278 0.237853 0.224975 0.141 Uiso 1 1 calc R U . A 3
H29B H -0.239414 0.168341 0.226030 0.141 Uiso 1 1 calc R U . A 3
C30 C 0.043(5) 0.2280(16) 0.1761(6) 0.147(7) Uani 0.5 1 d . U P B 3
H30A H 0.228184 0.206817 0.180709 0.176 Uiso 0.5 1 calc R U P B 3
H30B H -0.039830 0.219143 0.147051 0.176 Uiso 0.5 1 calc R U P B 3
C31 C 0.060467 0.291418 0.173157 0.200 Uani 0.5 1 d . U P B 3
H31A H -0.120135 0.309000 0.181642 0.300 Uiso 0.5 1 calc R U P B 3
H31B H 0.112963 0.309830 0.140501 0.300 Uiso 0.5 1 calc R U P B 3
H31C H 0.200487 0.298618 0.195305 0.300 Uiso 0.5 1 calc R U P B 3
C80 C -0.076(4) 0.2351(14) 0.1761(4) 0.147(7) Uani 0.5 1 d D . P B 4
H80A H 0.129819 0.231971 0.175872 0.176 Uiso 0.5 1 calc R U P B 4
H80B H -0.131777 0.278296 0.171225 0.176 Uiso 0.5 1 calc R U P B 4
C32 C -0.163(6) 0.2132(12) 0.1325(8) 0.220 Uiso 0.5 1 d D U P B 4
H32A H -0.238195 0.173679 0.142152 0.220 Uiso 0.5 1 calc R U P B 4
H32B H -0.002538 0.210407 0.111118 0.220 Uiso 0.5 1 calc R U P B 4
H32C H -0.306060 0.241334 0.115971 0.220 Uiso 0.5 1 calc R U P B 4
C33 C 0.8209(8) 0.60378(16) 0.34877(13) 0.0514(9) Uani 1 1 d . . . . .
C34 C 1.1344(8) 0.65501(17) 0.37383(14) 0.0533(9) Uani 1 1 d . . . . .
C35 C 1.0704(8) 0.68374(17) 0.32923(14) 0.0548(9) Uani 1 1 d . . . . .
H35 H 1.146549 0.719271 0.312372 0.066 Uiso 1 1 calc R U . . .
C36 C 0.8684(8) 0.65076(17) 0.31252(14) 0.0533(9) Uani 1 1 d . . . . .
C37 C 0.7453(9) 0.66944(19) 0.26505(15) 0.0598(10) Uani 1 1 d . . . . .
C38 C 0.4086(9) 0.58691(19) 0.26602(14) 0.0582(10) Uani 1 1 d . . . . .
C39 C 0.4579(8) 0.55213(17) 0.31391(14) 0.0519(9) Uani 1 1 d . . . . .
C40 C 0.3091(9) 0.50106(17) 0.33320(14) 0.0574(10) Uani 1 1 d . . . . .
H40 H 0.171088 0.484387 0.317453 0.069 Uiso 1 1 calc R U . . .
C41 C 0.3994(8) 0.48043(17) 0.37806(14) 0.0535(9) Uani 1 1 d . . . . .
C42 C 0.6373(8) 0.55879(17) 0.34977(13) 0.0507(9) Uani 1 1 d . . . . .
C43 C 0.4458(10) 0.6699(2) 0.19854(16) 0.0701(12) Uani 1 1 d . . . . .
H43A H 0.422841 0.713371 0.198426 0.084 Uiso 1 1 calc R U . . .
H43B H 0.261305 0.655958 0.193065 0.084 Uiso 1 1 calc R U . . .
C44 C 0.6385(10) 0.6599(2) 0.15741(15) 0.0697(12) Uani 1 1 d . . . . .
H44 H 0.822373 0.674919 0.163212 0.084 Uiso 1 1 calc R U . . .
C45 C 0.6850(9) 0.5932(2) 0.15535(15) 0.0695(12) Uani 1 1 d . . . . .
H45A H 0.502753 0.577041 0.151823 0.083 Uiso 1 1 calc R U . . .
H45B H 0.761569 0.572142 0.186202 0.083 Uiso 1 1 calc R U . . .
C46 C 0.8795(10) 0.5788(2) 0.11499(17) 0.0772(13) Uani 1 1 d . . . . .
H46A H 0.782523 0.590807 0.084264 0.093 Uiso 1 1 calc R U . . .
H46B H 1.044215 0.602908 0.113433 0.093 Uiso 1 1 calc R U . . .
C47 C 0.9748(11) 0.5138(2) 0.12085(16) 0.0794(14) Uani 1 1 d . . . . .
H47A H 0.810147 0.489691 0.122196 0.095 Uiso 1 1 calc R U . . .
H47B H 1.070727 0.501704 0.151671 0.095 Uiso 1 1 calc R U . . .
C48 C 1.1715(11) 0.4994(2) 0.08049(16) 0.0796(14) Uani 1 1 d . . . . .
H48A H 1.074102 0.510844 0.049763 0.096 Uiso 1 1 calc R U . . .
H48B H 1.334161 0.524142 0.078751 0.096 Uiso 1 1 calc R U . . .
C49 C 1.2703(11) 0.4358(3) 0.08641(18) 0.0841(15) Uani 1 1 d . . . . .
H49A H 1.107722 0.411043 0.088273 0.101 Uiso 1 1 calc R U . . .
H49B H 1.368597 0.424407 0.117051 0.101 Uiso 1 1 calc R U . . .
C50 C 1.4689(11) 0.4214(3) 0.04524(17) 0.0840(14) Uani 1 1 d . . . . .
H50A H 1.369791 0.432342 0.014646 0.101 Uiso 1 1 calc R U . . .
H50B H 1.630308 0.446554 0.043103 0.101 Uiso 1 1 calc R U . . .
C51 C 1.5719(13) 0.3571(3) 0.0515(2) 0.0946(16) Uani 1 1 d . . . . .
H51A H 1.410529 0.331840 0.054337 0.114 Uiso 1 1 calc R U . . .
H51B H 1.674808 0.346362 0.081736 0.114 Uiso 1 1 calc R U . . .
C52 C 1.7595(15) 0.3432(3) 0.0109(3) 0.119(2) Uani 1 1 d . U . . .
H52A H 1.929642 0.365791 0.008378 0.143 Uiso 1 1 calc R U . . .
H52B H 1.662299 0.353002 -0.019946 0.143 Uiso 1 1 calc R U . . .
C53 C 1.828(3) 0.2756(6) 0.0249(6) 0.268(7) Uani 1 1 d . U . . .
H53A H 1.978186 0.269128 0.001683 0.321 Uiso 1 1 calc R U . C 3
H53B H 1.924299 0.272885 0.055567 0.321 Uiso 1 1 calc R U . C 3
C54 C 1.693475 0.218448 0.032382 0.336 Uiso 0.5 1 d . U P D 3
H54A H 1.829689 0.184370 0.034526 0.504 Uiso 0.5 1 d . U P E 3
H54B H 1.569467 0.218640 0.005746 0.504 Uiso 0.5 1 d . U P F 3
H54C H 1.584625 0.215018 0.062221 0.504 Uiso 0.5 1 d . U P G 3
C84 C 2.022356 0.262979 -0.020616 0.532 Uiso 0.5 1 d . U P D 4
H84A H 2.079153 0.220239 -0.015424 0.798 Uiso 0.5 1 d . U P H 4
H84B H 2.187383 0.286421 -0.023288 0.798 Uiso 0.5 1 d . U P I 4
H84C H 1.916808 0.273888 -0.050123 0.798 Uiso 0.5 1 d . U P J 4
C55 C 0.5287(13) 0.6975(3) 0.11059(18) 0.0919(16) Uani 1 1 d . . . . .
H55A H 0.339041 0.685911 0.105604 0.110 Uiso 1 1 calc R U . . .
H55B H 0.647773 0.688140 0.083777 0.110 Uiso 1 1 calc R U . . .
C56 C 0.521(3) 0.7657(4) 0.1096(3) 0.181(5) Uani 1 1 d D . . . .
H56A H 0.446865 0.784263 0.077911 0.217 Uiso 1 1 calc R U . K 1
H56B H 0.374038 0.773131 0.133141 0.217 Uiso 1 1 calc R U . K 1
C57 C 0.722(4) 0.7986(6) 0.1165(7) 0.188(10) Uani 0.5 1 d D U P L 1
H57A H 0.883033 0.790947 0.095721 0.225 Uiso 0.5 1 calc R U P L 1
H57B H 0.781629 0.787592 0.150132 0.225 Uiso 0.5 1 calc R U P L 1
C58 C 0.630(7) 0.8644(7) 0.1056(13) 0.32(2) Uani 0.5 1 d D U P L 1
H58A H 0.528569 0.874385 0.075225 0.388 Uiso 0.5 1 calc R U P L 1
H58B H 0.509376 0.875549 0.131570 0.388 Uiso 0.5 1 calc R U P L 1
C59 C 0.895(7) 0.896(2) 0.1018(12) 0.34(2) Uiso 0.5 1 d D . P L 1
H59A H 1.044025 0.867744 0.117588 0.402 Uiso 0.5 1 calc R U P L 1
H59B H 0.872366 0.929751 0.119063 0.402 Uiso 0.5 1 calc R U P L 1
C60 C 0.983(11) 0.919(3) 0.0509(15) 0.44(3) Uiso 0.5 1 d D . P L 1
H60A H 0.890214 0.970876 0.054904 0.666 Uiso 0.5 1 d . U P M 1
H60C H 1.180981 0.932744 0.058424 0.666 Uiso 0.5 1 d . U P N 1
C70 C 0.520(10) 0.8102(12) 0.0635(7) 0.387(14) Uani 0.5 1 d D U P L 2
H70A H 0.325913 0.820559 0.053410 0.464 Uiso 0.5 1 calc R U P L 2
H70B H 0.617325 0.791383 0.038486 0.464 Uiso 0.5 1 calc R U P L 2
C71 C 0.657(9) 0.8666(14) 0.0671(8) 0.388(12) Uani 0.5 1 d D U P L 2
H71A H 0.579383 0.881662 0.095408 0.466 Uiso 0.5 1 calc R U P L 2
H71B H 0.857759 0.856731 0.072457 0.466 Uiso 0.5 1 calc R U P L 2
C72 C 0.625(7) 0.9155(11) 0.0244(10) 0.394(9) Uani 0.5 1 d D U P L 2
H72A H 0.616955 0.954267 0.035474 0.472 Uiso 0.5 1 calc R U P L 2
H72B H 0.443827 0.912191 0.009968 0.472 Uiso 0.5 1 calc R U P L 2
C73 C 0.844566 0.917253 -0.013988 0.379 Uani 0.5 1 d D U P L 2
H73B H 0.933381 0.955490 -0.018553 0.568 Uiso 0.5 1 d . U P O 2
H73C H 0.745165 0.914605 -0.042932 0.568 Uiso 0.5 1 d . U P P 2
O100 O -0.1270(7) 0.41116(15) 0.29986(12) 0.0816(10) Uani 1 1 d . . . . .
C101 C -0.3269(9) 0.3925(2) 0.28437(16) 0.0660(11) Uani 1 1 d . . . . .
C102 C -0.4442(12) 0.4225(2) 0.23703(17) 0.0846(14) Uani 1 1 d . . . . .
H10A H -0.624851 0.442596 0.242164 0.127 Uiso 1 1 calc R U . . .
H10B H -0.467028 0.392376 0.217200 0.127 Uiso 1 1 calc R U . . .
H10C H -0.317229 0.452038 0.220859 0.127 Uiso 1 1 calc R U . . .
C103 C -0.4700(11) 0.3410(2) 0.31148(19) 0.0803(14) Uani 1 1 d . . . . .
H10D H -0.381066 0.327432 0.342395 0.120 Uiso 1 1 calc R U . . .
H10E H -0.458758 0.308310 0.293389 0.120 Uiso 1 1 calc R U . . .
H10F H -0.665150 0.353060 0.316654 0.120 Uiso 1 1 calc R U . . .
O200 O 0.449(2) 0.8029(5) 0.2934(3) 0.125(3) Uani 0.5 1 d . . P . .
C201 C 0.611(3) 0.8384(6) 0.2756(5) 0.111(4) Uani 0.5 1 d . . P . .
C202 C 0.810(5) 0.8604(7) 0.3041(5) 0.162(5) Uani 0.5 1 d . . P . .
H20C H 0.817626 0.835078 0.335897 0.243 Uiso 0.5 1 calc R U P . .
H20D H 0.754192 0.901651 0.307033 0.243 Uiso 0.5 1 calc R U P . .
H20E H 0.994001 0.859348 0.288618 0.243 Uiso 0.5 1 calc R U P . .
C203 C 0.631(5) 0.8556(6) 0.2243(5) 0.162(5) Uani 0.5 1 d . . P . .
H20F H 0.826091 0.858611 0.214382 0.243 Uiso 0.5 1 calc R U P . .
H20G H 0.530475 0.894494 0.214246 0.243 Uiso 0.5 1 calc R U P . .
H20H H 0.548679 0.825463 0.209482 0.243 Uiso 0.5 1 calc R U P . .

loop_
_atom_site_aniso_label
_atom_site_aniso_U_11
_atom_site_aniso_U_22
_atom_site_aniso_U_33
_atom_site_aniso_U_23
_atom_site_aniso_U_13
_atom_site_aniso_U_12
O1 0.0625(19) 0.0620(17) 0.0614(18) -0.0081(14) -0.0062(13) -0.0133(13)
O2 0.0583(18) 0.0674(17) 0.0611(18) -0.0125(13) -0.0160(13) -0.0088(13)
O3 0.0542(17) 0.0585(15) 0.0514(16) -0.0119(12) -0.0125(12) -0.0053(12)
O4 0.0469(16) 0.0590(15) 0.0509(16) -0.0127(12) -0.0059(11) -0.0069(11)
O5 0.060(2) 0.087(2) 0.0557(17) -0.0123(14) -0.0097(14) -0.0154(14)
O6 0.081(2) 0.0729(19) 0.0618(18) 0.0007(15) -0.0203(15) -0.0152(16)
O7 0.0504(17) 0.0594(15) 0.0520(16) -0.0116(12) -0.0108(11) -0.0080(11)
O8 0.0518(17) 0.0600(15) 0.0502(15) -0.0121(12) -0.0078(11) -0.0067(12)
N1 0.053(2) 0.0603(19) 0.058(2) -0.0180(16) -0.0071(15) -0.0052(14)
N2 0.056(2) 0.071(2) 0.0495(19) -0.0098(16) -0.0109(15) -0.0004(16)
C1 0.034(2) 0.056(2) 0.061(2) -0.0194(18) -0.0061(16) -0.0030(15)
C2 0.059(3) 0.057(2) 0.048(2) -0.0094(18) -0.0029(17) -0.0017(18)
C3 0.056(3) 0.054(2) 0.054(2) -0.0125(17) -0.0016(17) -0.0048(17)
C4 0.047(2) 0.055(2) 0.056(2) -0.0166(18) -0.0087(17) 0.0004(16)
C5 0.047(2) 0.058(2) 0.057(2) -0.011(2) -0.0035(17) -0.0023(17)
C6 0.053(3) 0.058(2) 0.054(2) -0.0152(18) -0.0053(18) -0.0027(17)
C7 0.045(2) 0.057(2) 0.059(2) -0.0138(18) -0.0070(17) -0.0021(16)
C8 0.055(3) 0.060(2) 0.052(2) -0.0143(18) -0.0085(17) -0.0036(18)
C9 0.058(3) 0.053(2) 0.056(2) -0.0147(18) -0.0053(18) 0.0008(18)
C10 0.041(2) 0.057(2) 0.054(2) -0.0132(18) -0.0033(16) -0.0045(16)
C11 0.054(3) 0.059(2) 0.063(3) -0.0163(19) -0.0044(18) -0.0079(18)
C12 0.048(2) 0.056(2) 0.066(3) -0.0155(18) -0.0093(18) -0.0039(17)
C13 0.054(3) 0.056(2) 0.069(3) -0.0200(19) -0.0089(19) 0.0003(17)
C14 0.068(3) 0.062(2) 0.065(3) -0.011(2) -0.015(2) -0.012(2)
C15 0.075(3) 0.073(3) 0.073(3) -0.017(2) -0.005(2) -0.016(2)
C16 0.092(4) 0.083(3) 0.083(4) -0.009(3) -0.013(3) -0.027(3)
C18 0.098(4) 0.088(3) 0.083(4) -0.009(3) -0.006(3) -0.018(3)
C19 0.129(5) 0.107(4) 0.084(4) -0.004(3) -0.011(4) -0.037(4)
C20 0.209(10) 0.192(8) 0.082(5) -0.010(5) -0.004(5) -0.087(7)
C21 0.213(10) 0.201(9) 0.098(6) -0.020(6) 0.000(6) -0.078(8)
C22 0.42(2) 0.45(2) 0.173(12) -0.024(15) -0.089(13) -0.07(2)
C24 0.049(3) 0.058(2) 0.069(3) -0.0177(19) -0.0057(18) -0.0040(17)
C25 0.057(3) 0.066(3) 0.071(3) -0.021(2) -0.002(2) -0.0053(19)
C26 0.054(3) 0.079(3) 0.076(3) -0.022(2) -0.001(2) -0.014(2)
C27 0.067(3) 0.076(3) 0.068(3) -0.012(2) 0.001(2) -0.009(2)
C28 0.089(4) 0.120(4) 0.069(3) -0.010(3) -0.002(3) -0.025(3)
C29 0.101(5) 0.176(7) 0.069(4) 0.002(4) -0.010(3) -0.043(4)
C30 0.103(18) 0.248(9) 0.085(5) 0.008(6) -0.041(6) -0.071(14)
C31 0.216 0.240 0.118 0.073 -0.071 -0.106
C80 0.103(18) 0.248(9) 0.085(5) 0.008(6) -0.041(6) -0.071(14)
C33 0.053(2) 0.056(2) 0.047(2) -0.0130(17) -0.0084(16) 0.0004(17)
C34 0.053(3) 0.056(2) 0.053(2) -0.0144(18) -0.0029(17) -0.0065(17)
C35 0.058(3) 0.054(2) 0.053(2) -0.0095(18) -0.0045(17) -0.0051(17)
C36 0.051(3) 0.060(2) 0.050(2) -0.0143(18) -0.0019(17) -0.0012(17)
C37 0.060(3) 0.064(3) 0.056(2) -0.009(2) -0.0080(19) -0.0058(19)
C38 0.055(3) 0.069(3) 0.051(2) -0.0126(19) -0.0065(18) -0.0033(19)
C39 0.044(2) 0.059(2) 0.054(2) -0.0124(18) -0.0090(16) -0.0045(16)
C40 0.057(3) 0.064(2) 0.053(2) -0.0148(19) -0.0093(18) 0.0002(18)
C41 0.047(2) 0.055(2) 0.061(2) -0.0155(18) -0.0094(17) -0.0027(16)
C42 0.049(2) 0.056(2) 0.048(2) -0.0108(17) -0.0047(16) -0.0037(16)
C43 0.068(3) 0.076(3) 0.063(3) -0.001(2) -0.024(2) -0.008(2)
C44 0.064(3) 0.092(3) 0.051(2) -0.002(2) -0.016(2) -0.018(2)
C45 0.060(3) 0.095(3) 0.052(2) -0.007(2) -0.0125(19) -0.014(2)
C46 0.075(3) 0.099(4) 0.060(3) -0.013(2) -0.008(2) -0.022(3)
C47 0.076(3) 0.108(4) 0.057(3) -0.018(3) -0.004(2) -0.018(3)
C48 0.078(3) 0.110(4) 0.053(3) -0.017(3) -0.006(2) -0.018(3)
C49 0.082(4) 0.109(4) 0.064(3) -0.015(3) -0.011(2) -0.022(3)
C50 0.084(4) 0.110(4) 0.061(3) -0.022(3) -0.008(2) -0.016(3)
C51 0.097(4) 0.106(4) 0.083(4) -0.021(3) -0.017(3) -0.005(3)
C52 0.107(5) 0.149(6) 0.113(5) -0.056(5) -0.015(4) 0.005(4)
C53 0.275(14) 0.215(9) 0.301(16) -0.052(11) 0.046(13) 0.075(11)
C55 0.105(4) 0.107(4) 0.059(3) 0.002(3) -0.014(3) -0.017(3)
C56 0.324(14) 0.109(6) 0.088(5) 0.033(4) -0.006(7) 0.009(7)
C57 0.26(2) 0.080(8) 0.22(2) 0.031(10) -0.101(17) -0.103(11)
C58 0.35(5) 0.113(12) 0.51(6) -0.03(2) -0.21(4) -0.016(19)
C70 0.387(15) 0.387(14) 0.386(15) -0.070(6) -0.007(5) -0.025(5)
C71 0.389(13) 0.388(12) 0.388(12) -0.073(5) -0.007(5) -0.022(5)
C72 0.393(10) 0.395(11) 0.392(10) -0.072(5) -0.003(5) -0.020(5)
C73 0.363 0.369 0.402 -0.068 0.003 -0.012
O100 0.071(2) 0.092(2) 0.087(2) -0.0243(18) -0.0178(17) -0.0131(17)
C101 0.058(3) 0.079(3) 0.066(3) -0.025(2) -0.009(2) -0.004(2)
C102 0.096(4) 0.096(4) 0.063(3) -0.016(3) -0.009(3) 0.001(3)
C103 0.078(3) 0.077(3) 0.086(4) -0.014(3) -0.010(3) -0.009(2)
O200 0.156(9) 0.129(7) 0.091(6) -0.002(5) -0.007(6) -0.058(6)
C201 0.137(12) 0.081(8) 0.111(10) -0.004(7) -0.007(9) -0.017(7)
C202 0.281(17) 0.089(7) 0.101(8) 0.023(5) 0.003(9) -0.026(8)
C203 0.281(17) 0.089(7) 0.101(8) 0.023(5) 0.003(9) -0.026(8)

_geom_special_details            
;
 All esds (except the esd in the dihedral angle between two l.s. planes)
 are estimated using the full covariance matrix.  The cell esds are taken
 into account individually in the estimation of esds in distances, angles
 and torsion angles; correlations between esds in cell parameters are only
 used when they are defined by crystal symmetry.  An approximate (isotropic)
 treatment of cell esds is used for estimating esds involving l.s. planes.
;

loop_
_geom_bond_atom_site_label_1
_geom_bond_atom_site_label_2
_geom_bond_distance
_geom_bond_site_symmetry_2
_geom_bond_publ_flag
O1 C5 1.219(5) . ?
O2 C6 1.207(5) . ?
O3 C10 1.363(5) . ?
O3 C9 1.379(5) . ?
O4 C1 1.376(4) . ?
O4 C2 1.379(5) . ?
O5 C38 1.226(5) . ?
O6 C37 1.226(5) . ?
O7 C42 1.359(5) . ?
O7 C41 1.382(4) . ?
O8 C33 1.361(4) . ?
O8 C34 1.376(5) . ?
N1 C5 1.410(5) . ?
N1 C6 1.421(5) . ?
N1 C11 1.478(5) . ?
N2 C38 1.396(5) . ?
N2 C37 1.408(5) . ?
N2 C43 1.492(5) . ?
C1 C4 1.360(5) . ?
C1 C10 1.389(5) . ?
C2 C3 1.357(6) . ?
C2 C34 1.434(6) 2_766 ?
C3 C4 1.409(5) . ?
C3 H3 0.9500 . ?
C4 C5 1.482(6) . ?
C6 C7 1.476(6) . ?
C7 C10 1.376(5) . ?
C7 C8 1.403(5) . ?
C8 C9 1.359(6) . ?
C8 H8 0.9500 . ?
C9 C41 1.428(6) . ?
C11 C12 1.533(5) . ?
C11 H11A 0.9900 . ?
C11 H11B 0.9900 . ?
C12 C24 1.532(6) . ?
C12 C13 1.546(5) . ?
C12 H12 1.0000 . ?
C13 C14 1.511(6) . ?
C13 H13A 0.9900 . ?
C13 H13B 0.9900 . ?
C14 C15 1.503(6) . ?
C14 H14A 0.9900 . ?
C14 H14B 0.9900 . ?
C15 C16 1.534(7) . ?
C15 H15A 0.9900 . ?
C15 H15B 0.9900 . ?
C16 C18 1.487(7) . ?
C16 H16A 0.9900 . ?
C16 H16B 0.9900 . ?
C18 C19 1.467(8) . ?
C18 H18A 0.9900 . ?
C18 H18B 0.9900 . ?
C19 C20 1.469(10) . ?
C19 H19A 0.9900 . ?
C19 H19B 0.9900 . ?
C20 C21 1.450(10) . ?
C20 H20A 0.9900 . ?
C20 H20B 0.9900 . ?
C21 C22 1.446(13) . ?
C21 H21A 0.9900 . ?
C21 H21B 0.9900 . ?
C22 C23 1.529(13) . ?
C22 H22A 0.9900 . ?
C22 H22B 0.9900 . ?
C23 H23A 0.9800 . ?
C23 H23B 0.9800 . ?
C23 H23C 0.9800 . ?
C24 C25 1.508(6) . ?
C24 H24A 0.9900 . ?
C24 H24B 0.9900 . ?
C25 C26 1.522(6) . ?
C25 H25A 0.9900 . ?
C25 H25B 0.9900 . ?
C26 C27 1.521(6) . ?
C26 H26A 0.9900 . ?
C26 H26B 0.9900 . ?
C27 C28 1.507(6) . ?
C27 H27A 0.9900 . ?
C27 H27B 0.9900 . ?
C28 C29 1.522(7) . ?
C28 H28A 0.9900 . ?
C28 H28B 0.9900 . ?
C29 C80 1.490(10) . ?
C29 C30 1.72(2) . ?
C29 H29A 0.9900 . ?
C29 H29B 0.9900 . ?
C30c C31 1.44(4) . ?
C30c H30A 0.9900 . ?
C30c H30B 0.9900 . ?
C31c H31A 0.9800 . ?
C31c H31B 0.9800 . ?
C31c H31C 0.9800 . ?
C80d C32 1.501(10) . ?
C80d H80A 0.9900 . ?
C80d H80B 0.9900 . ?
C32d H32A 0.9800 . ?
C32d H32B 0.9800 . ?
C32d H32C 0.9800 . ?
C33 C36 1.367(5) . ?
C33 C42 1.392(5) . ?
C34 C35 1.352(6) . ?
C34 C2 1.434(6) 2_766 ?
C35 C36 1.413(5) . ?
C35 H35 0.9500 . ?
C36 C37 1.472(6) . ?
C38 C39 1.463(6) . ?
C39 C42 1.394(5) . ?
C39 C40 1.419(6) . ?
C40 C41 1.353(5) . ?
C40 H40 0.9500 . ?
C43 C44 1.517(7) . ?
C43 H43A 0.9900 . ?
C43 H43B 0.9900 . ?
C44 C45 1.534(7) . ?
C44 C55 1.534(6) . ?
C44 H44 1.0000 . ?
C45 C46 1.535(6) . ?
C45 H45A 0.9900 . ?
C45 H45B 0.9900 . ?
C46 C47 1.503(7) . ?
C46 H46A 0.9900 . ?
C46 H46B 0.9900 . ?
C47 C48 1.541(7) . ?
C47 H47A 0.9900 . ?
C47 H47B 0.9900 . ?
C48 C49 1.476(7) . ?
C48 H48A 0.9900 . ?
C48 H48B 0.9900 . ?
C49 C50 1.564(7) . ?
C49 H49A 0.9900 . ?
C49 H49B 0.9900 . ?
C50 C51 1.496(8) . ?
C50 H50A 0.9900 . ?
C50 H50B 0.9900 . ?
C51 C52 1.518(9) . ?
C51 H51A 0.9900 . ?
C51 H51B 0.9900 . ?
C52 C53 1.535(15) . ?
C52 H52A 0.9900 . ?
C52 H52B 0.9900 . ?
C53 C54 1.470(16) . ?
C53 C84 1.638(15) . ?
C53 H53A 0.9900 . ?
C53 H53B 0.9900 . ?
C54c H54A 0.9800 . ?
C54c H54B 0.9800 . ?
C54c H54C 0.9800 . ?
C84d H84A 0.9800 . ?
C84d H84B 0.9800 . ?
C84d H84C 0.9800 . ?
C55 C56 1.547(10) . ?
C55 H55A 0.9900 . ?
C55 H55B 0.9900 . ?
C56 C57 1.307(16) . ?
C56 C70 1.503(10) . ?
C56 H56A 0.9900 . ?
C56 H56B 0.9900 . ?
C57a C58 1.515(10) . ?
C57a H57A 0.9900 . ?
C57a H57B 0.9900 . ?
C58a C59 1.496(10) . ?
C58a H58A 0.9900 . ?
C58a H58B 0.9900 . ?
C59a C60 1.506(10) . ?
C59a H59A 0.9900 . ?
C59a H59B 0.9900 . ?
C60a H60A 1.2620 . ?
C60a H60C 1.0637 . ?
C70b C71 1.505(10) . ?
C70b H70A 0.9900 . ?
C70b H70B 0.9900 . ?
C71b C72 1.493(10) . ?
C71b H71A 0.9900 . ?
C71b H71B 0.9900 . ?
C72b C73 1.499(10) . ?
C72b H72A 0.9900 . ?
C72b H72B 0.9900 . ?
C73b H73B 0.9800 . ?
C73b H73C 0.9800 . ?
O100 C101 1.206(5) . ?
C101 C103 1.478(7) . ?
C101 C102 1.503(7) . ?
C102 H10A 0.9800 . ?
C102 H10B 0.9800 . ?
C102 H10C 0.9800 . ?
C103 H10D 0.9800 . ?
C103 H10E 0.9800 . ?
C103 H10F 0.9800 . ?
O200 C201 1.194(15) . ?
C201 C203 1.443(19) . ?
C201 C202 1.45(2) . ?
C202 H20C 0.9800 . ?
C202 H20D 0.9800 . ?
C202 H20E 0.9800 . ?
C203 H20F 0.9800 . ?
C203 H20G 0.9800 . ?
C203 H20H 0.9800 . ?

loop_
_geom_angle_atom_site_label_1
_geom_angle_atom_site_label_2
_geom_angle_atom_site_label_3
_geom_angle
_geom_angle_site_symmetry_1
_geom_angle_site_symmetry_3
_geom_angle_publ_flag
C10 O3 C9 106.3(3) . . ?
C1 O4 C2 106.1(3) . . ?
C42 O7 C41 106.5(3) . . ?
C33 O8 C34 105.7(3) . . ?
C5 N1 C6 131.6(3) . . ?
C5 N1 C11 112.8(3) . . ?
C6 N1 C11 115.5(3) . . ?
C38 N2 C37 131.6(3) . . ?
C38 N2 C43 115.5(3) . . ?
C37 N2 C43 112.9(3) . . ?
C4 C1 O4 109.8(3) . . ?
C4 C1 C10 128.2(4) . . ?
O4 C1 C10 122.0(3) . . ?
C3 C2 O4 110.1(3) . . ?
C3 C2 C34 129.9(4) . 2_766 ?
O4 C2 C34 119.9(3) . 2_766 ?
C2 C3 C4 106.7(4) . . ?
C2 C3 H3 126.6 . . ?
C4 C3 H3 126.6 . . ?
C1 C4 C3 107.2(3) . . ?
C1 C4 C5 132.1(4) . . ?
C3 C4 C5 120.7(4) . . ?
O1 C5 N1 118.1(4) . . ?
O1 C5 C4 117.7(4) . . ?
N1 C5 C4 124.1(4) . . ?
O2 C6 N1 119.0(4) . . ?
O2 C6 C7 117.6(4) . . ?
N1 C6 C7 123.3(3) . . ?
C10 C7 C8 106.4(3) . . ?
C10 C7 C6 132.3(4) . . ?
C8 C7 C6 121.4(3) . . ?
C9 C8 C7 107.3(3) . . ?
C9 C8 H8 126.4 . . ?
C7 C8 H8 126.4 . . ?
C8 C9 O3 109.9(3) . . ?
C8 C9 C41 131.0(4) . . ?
O3 C9 C41 119.1(4) . . ?
O3 C10 C7 110.1(3) . . ?
O3 C10 C1 121.8(3) . . ?
C7 C10 C1 128.1(4) . . ?
N1 C11 C12 111.9(3) . . ?
N1 C11 H11A 109.2 . . ?
C12 C11 H11A 109.2 . . ?
N1 C11 H11B 109.2 . . ?
C12 C11 H11B 109.2 . . ?
H11A C11 H11B 107.9 . . ?
C24 C12 C11 112.4(3) . . ?
C24 C12 C13 113.3(3) . . ?
C11 C12 C13 109.8(3) . . ?
C24 C12 H12 107.0 . . ?
C11 C12 H12 107.0 . . ?
C13 C12 H12 107.0 . . ?
C14 C13 C12 115.1(3) . . ?
C14 C13 H13A 108.5 . . ?
C12 C13 H13A 108.5 . . ?
C14 C13 H13B 108.5 . . ?
C12 C13 H13B 108.5 . . ?
H13A C13 H13B 107.5 . . ?
C15 C14 C13 113.4(3) . . ?
C15 C14 H14A 108.9 . . ?
C13 C14 H14A 108.9 . . ?
C15 C14 H14B 108.9 . . ?
C13 C14 H14B 108.9 . . ?
H14A C14 H14B 107.7 . . ?
C14 C15 C16 115.5(4) . . ?
C14 C15 H15A 108.4 . . ?
C16 C15 H15A 108.4 . . ?
C14 C15 H15B 108.4 . . ?
C16 C15 H15B 108.4 . . ?
H15A C15 H15B 107.5 . . ?
C18 C16 C15 117.2(5) . . ?
C18 C16 H16A 108.0 . . ?
C15 C16 H16A 108.0 . . ?
C18 C16 H16B 108.0 . . ?
C15 C16 H16B 108.0 . . ?
H16A C16 H16B 107.2 . . ?
C19 C18 C16 117.4(5) . . ?
C19 C18 H18A 107.9 . . ?
C16 C18 H18A 107.9 . . ?
C19 C18 H18B 108.0 . . ?
C16 C18 H18B 108.0 . . ?
H18A C18 H18B 107.2 . . ?
C18 C19 C20 121.0(6) . . ?
C18 C19 H19A 107.1 . . ?
C20 C19 H19A 107.1 . . ?
C18 C19 H19B 107.1 . . ?
C20 C19 H19B 107.1 . . ?
H19A C19 H19B 106.8 . . ?
C21 C20 C19 118.5(8) . . ?
C21 C20 H20A 107.7 . . ?
C19 C20 H20A 107.7 . . ?
C21 C20 H20B 107.7 . . ?
C19 C20 H20B 107.7 . . ?
H20A C20 H20B 107.1 . . ?
C22 C21 C20 121.1(10) . . ?
C22 C21 H21A 107.1 . . ?
C20 C21 H21A 107.1 . . ?
C22 C21 H21B 107.1 . . ?
C20 C21 H21B 107.1 . . ?
H21A C21 H21B 106.8 . . ?
C21 C22 C23 124.3(13) . . ?
C21 C22 H22A 106.2 . . ?
C23 C22 H22A 106.2 . . ?
C21 C22 H22B 106.2 . . ?
C23 C22 H22B 106.2 . . ?
H22A C22 H22B 106.4 . . ?
C22 C23 H23A 108.1 . . ?
C22 C23 H23B 110.2 . . ?
H23A C23 H23B 109.5 . . ?
C22 C23 H23C 110.2 . . ?
H23A C23 H23C 109.5 . . ?
H23B C23 H23C 109.5 . . ?
C25 C24 C12 117.8(3) . . ?
C25 C24 H24A 107.9 . . ?
C12 C24 H24A 107.9 . . ?
C25 C24 H24B 107.9 . . ?
C12 C24 H24B 107.9 . . ?
H24A C24 H24B 107.2 . . ?
C24 C25 C26 112.0(4) . . ?
C24 C25 H25A 109.2 . . ?
C26 C25 H25A 109.2 . . ?
C24 C25 H25B 109.2 . . ?
C26 C25 H25B 109.2 . . ?
H25A C25 H25B 107.9 . . ?
C27 C26 C25 114.6(4) . . ?
C27 C26 H26A 108.6 . . ?
C25 C26 H26A 108.6 . . ?
C27 C26 H26B 108.6 . . ?
C25 C26 H26B 108.6 . . ?
H26A C26 H26B 107.6 . . ?
C28 C27 C26 113.3(4) . . ?
C28 C27 H27A 108.9 . . ?
C26 C27 H27A 108.9 . . ?
C28 C27 H27B 108.9 . . ?
C26 C27 H27B 108.9 . . ?
H27A C27 H27B 107.7 . . ?
C27 C28 C29 113.5(5) . . ?
C27 C28 H28A 108.9 . . ?
C29 C28 H28A 108.9 . . ?
C27 C28 H28B 108.9 . . ?
C29 C28 H28B 108.9 . . ?
H28A C28 H28B 107.7 . . ?
C80d C29 C28 121.2(8) . . ?
C28 C29 C30 105.4(8) . . ?
C28 C29 H29A 110.7 . . ?
C30c C29 H29A 110.7 . . ?
C28 C29 H29B 110.7 . . ?
C30c C29 H29B 110.7 . . ?
H29Ac C29 H29B 108.8 . . ?
C31c C30c C29 103.0(19) . . ?
C31c C30c H30A 111.2 . . ?
C29 C30c H30A 111.2 . . ?
C31c C30c H30B 111.2 . . ?
C29 C30c H30B 111.2 . . ?
H30Ac C30c H30B 109.1 . . ?
C30c C31c H31A 109.5 . . ?
C30c C31c H31B 109.5 . . ?
H31Ac C31c H31B 109.5 . . ?
C30c C31c H31C 109.5 . . ?
H31Ac C31c H31C 109.5 . . ?
H31Bc C31c H31C 109.5 . . ?
C29 C80d C32 122.7(19) . . ?
C29 C80d H80A 106.7 . . ?
C32d C80d H80A 106.6 . . ?
C29 C80d H80B 106.7 . . ?
C32d C80d H80B 106.7 . . ?
H80Ad C80d H80B 106.6 . . ?
C80d C32d H32A 109.5 . . ?
C80d C32d H32B 109.5 . . ?
H32Ad C32d H32B 109.5 . . ?
C80d C32d H32C 109.5 . . ?
H32Ad C32d H32C 109.5 . . ?
H32Bd C32d H32C 109.5 . . ?
O8 C33 C36 110.8(3) . . ?
O8 C33 C42 121.2(3) . . ?
C36 C33 C42 128.0(4) . . ?
C35 C34 O8 110.7(3) . . ?
C35 C34 C2 129.6(4) . 2_766 ?
O8 C34 C2 119.7(3) . 2_766 ?
C34 C35 C36 106.8(4) . . ?
C34 C35 H35 126.6 . . ?
C36 C35 H35 126.6 . . ?
C33 C36 C35 106.1(3) . . ?
C33 C36 C37 131.8(4) . . ?
C35 C36 C37 122.1(4) . . ?
O6 C37 N2 118.6(4) . . ?
O6 C37 C36 116.7(4) . . ?
N2 C37 C36 124.8(4) . . ?
O5 C38 N2 119.4(4) . . ?
O5 C38 C39 116.4(4) . . ?
N2 C38 C39 124.2(4) . . ?
C42 C39 C40 105.3(3) . . ?
C42 C39 C38 132.2(4) . . ?
C40 C39 C38 122.5(4) . . ?
C41 C40 C39 107.6(4) . . ?
C41 C40 H40 126.2 . . ?
C39 C40 H40 126.2 . . ?
C40 C41 O7 110.3(3) . . ?
C40 C41 C9 131.0(4) . . ?
O7 C41 C9 118.7(3) . . ?
O7 C42 C33 122.1(3) . . ?
O7 C42 C39 110.4(3) . . ?
C33 C42 C39 127.4(4) . . ?
N2 C43 C44 114.8(4) . . ?
N2 C43 H43A 108.6 . . ?
C44 C43 H43A 108.6 . . ?
N2 C43 H43B 108.6 . . ?
C44 C43 H43B 108.6 . . ?
H43A C43 H43B 107.5 . . ?
C43 C44 C45 111.6(4) . . ?
C43 C44 C55 109.7(4) . . ?
C45 C44 C55 112.9(4) . . ?
C43 C44 H44 107.4 . . ?
C45 C44 H44 107.4 . . ?
C55 C44 H44 107.4 . . ?
C44 C45 C46 115.3(4) . . ?
C44 C45 H45A 108.4 . . ?
C46 C45 H45A 108.4 . . ?
C44 C45 H45B 108.4 . . ?
C46 C45 H45B 108.4 . . ?
H45A C45 H45B 107.5 . . ?
C47 C46 C45 113.8(4) . . ?
C47 C46 H46A 108.8 . . ?
C45 C46 H46A 108.8 . . ?
C47 C46 H46B 108.8 . . ?
C45 C46 H46B 108.8 . . ?
H46A C46 H46B 107.7 . . ?
C46 C47 C48 113.7(4) . . ?
C46 C47 H47A 108.8 . . ?
C48 C47 H47A 108.8 . . ?
C46 C47 H47B 108.8 . . ?
C48 C47 H47B 108.8 . . ?
H47A C47 H47B 107.7 . . ?
C49 C48 C47 114.1(4) . . ?
C49 C48 H48A 108.7 . . ?
C47 C48 H48A 108.7 . . ?
C49 C48 H48B 108.7 . . ?
C47 C48 H48B 108.7 . . ?
H48A C48 H48B 107.6 . . ?
C48 C49 C50 113.9(4) . . ?
C48 C49 H49A 108.8 . . ?
C50 C49 H49A 108.8 . . ?
C48 C49 H49B 108.8 . . ?
C50 C49 H49B 108.8 . . ?
H49A C49 H49B 107.7 . . ?
C51 C50 C49 113.9(5) . . ?
C51 C50 H50A 108.8 . . ?
C49 C50 H50A 108.8 . . ?
C51 C50 H50B 108.8 . . ?
C49 C50 H50B 108.8 . . ?
H50A C50 H50B 107.7 . . ?
C50 C51 C52 113.6(5) . . ?
C50 C51 H51A 108.8 . . ?
C52 C51 H51A 108.8 . . ?
C50 C51 H51B 108.8 . . ?
C52 C51 H51B 108.8 . . ?
H51A C51 H51B 107.7 . . ?
C51 C52 C53 103.4(8) . . ?
C51 C52 H52A 111.1 . . ?
C53 C52 H52A 111.1 . . ?
C51 C52 H52B 111.1 . . ?
C53 C52 H52B 111.1 . . ?
H52A C52 H52B 109.0 . . ?
C54c C53 C52 140.6(12) . . ?
C52 C53 C84 101.2(9) . . ?
C54c C53 H53A 101.9 . . ?
C52 C53 H53A 101.9 . . ?
C54c C53 H53B 101.9 . . ?
C52 C53 H53B 101.9 . . ?
H53Ac C53 H53B 104.7 . . ?
C53 C54c H54A 111.6 . . ?
C53 C54c H54B 109.0 . . ?
H54Ac C54c H54B 109.5 . . ?
C53 C54c H54C 107.8 . . ?
H54Ac C54c H54C 109.5 . . ?
H54Bc C54c H54C 109.5 . . ?
C53 C84d H84A 108.4 . . ?
C53 C84d H84B 110.1 . . ?
H84Ad C84d H84B 109.5 . . ?
C53 C84d H84C 110.0 . . ?
H84Ad C84d H84C 109.5 . . ?
H84Bd C84d H84C 109.5 . . ?
C44 C55 C56 113.4(5) . . ?
C44 C55 H55A 108.9 . . ?
C56 C55 H55A 108.9 . . ?
C44 C55 H55B 108.9 . . ?
C56 C55 H55B 108.9 . . ?
H55A C55 H55B 107.7 . . ?
C57a C56 C55 128.8(12) . . ?
C70b C56 C55 121.7(14) . . ?
C57a C56 H56A 105.1 . . ?
C55 C56 H56A 105.1 . . ?
C57a C56 H56B 105.1 . . ?
C55 C56 H56B 105.1 . . ?
H56Aa C56 H56B 105.9 . . ?
C56 C57a C58 110.8(18) . . ?
C56 C57a H57A 109.5 . . ?
C58a C57a H57A 109.5 . . ?
C56 C57a H57B 109.5 . . ?
C58a C57a H57B 109.5 . . ?
H57Aa C57a H57B 108.1 . . ?
C59a C58a C57 104(3) . . ?
C59a C58a H58A 110.9 . . ?
C57a C58a H58A 110.9 . . ?
C59a C58a H58B 110.9 . . ?
C57a C58a H58B 110.9 . . ?
H58Aa C58a H58B 108.9 . . ?
C58a C59a C60 112.9(16) . . ?
C58a C59a H59A 109.0 . . ?
C60a C59a H59A 109.0 . . ?
C58a C59a H59B 109.0 . . ?
C60a C59a H59B 109.0 . . ?
H59Aa C59a H59B 107.8 . . ?
C59a C60a H60A 89.9 . . ?
C59a C60a H60C 97.1 . . ?
H60Aa C60a H60C 86.5 . . ?
C56 C70b C71 113.0(15) . . ?
C56 C70b H70A 109.0 . . ?
C71b C70b H70A 109.0 . . ?
C56 C70b H70B 109.0 . . ?
C71b C70b H70B 109.0 . . ?
H70Ab C70b H70B 107.8 . . ?
C72b C71b C70 114.7(16) . . ?
C72b C71b H71A 108.6 . . ?
C70b C71b H71A 108.6 . . ?
C72b C71b H71B 108.6 . . ?
C70b C71b H71B 108.6 . . ?
H71Ab C71b H71B 107.6 . . ?
C71b C72b C73 116.9(16) . . ?
C71b C72b H72A 108.1 . . ?
C73b C72b H72A 108.1 . . ?
C71b C72b H72B 108.1 . . ?
C73b C72b H72B 108.1 . . ?
H72Ab C72b H72B 107.3 . . ?
C72b C73b H73B 109.6 . . ?
C72b C73b H73C 105.1 . . ?
H73Bb C73b H73C 109.5 . . ?
O100 C101 C103 121.7(4) . . ?
O100 C101 C102 120.6(5) . . ?
C103 C101 C102 117.7(4) . . ?
C101 C102 H10A 109.5 . . ?
C101 C102 H10B 109.5 . . ?
H10A C102 H10B 109.5 . . ?
C101 C102 H10C 109.5 . . ?
H10A C102 H10C 109.5 . . ?
H10B C102 H10C 109.5 . . ?
C101 C103 H10D 109.5 . . ?
C101 C103 H10E 109.5 . . ?
H10D C103 H10E 109.5 . . ?
C101 C103 H10F 109.5 . . ?
H10D C103 H10F 109.5 . . ?
H10E C103 H10F 109.5 . . ?
O200 C201 C203 120.0(15) . . ?
O200 C201 C202 121.3(14) . . ?
C203 C201 C202 118.4(15) . . ?
C201 C202 H20C 109.5 . . ?
C201 C202 H20D 109.5 . . ?
H20C C202 H20D 109.5 . . ?
C201 C202 H20E 109.5 . . ?
H20C C202 H20E 109.5 . . ?
H20D C202 H20E 109.5 . . ?
C201 C203 H20F 109.5 . . ?
C201 C203 H20G 109.5 . . ?
H20F C203 H20G 109.5 . . ?
C201 C203 H20H 109.5 . . ?
H20F C203 H20H 109.5 . . ?
H20G C203 H20H 109.5 . . ?

loop_
_geom_torsion_atom_site_label_1
_geom_torsion_atom_site_label_2
_geom_torsion_atom_site_label_3
_geom_torsion_atom_site_label_4
_geom_torsion
_geom_torsion_site_symmetry_1
_geom_torsion_site_symmetry_2
_geom_torsion_site_symmetry_3
_geom_torsion_site_symmetry_4
_geom_torsion_publ_flag
C2 O4 C1 C4 -0.1(4) . . . . ?
C2 O4 C1 C10 -178.3(3) . . . . ?
C1 O4 C2 C3 0.2(4) . . . . ?
C1 O4 C2 C34 -178.8(3) . . . 2_766 ?
O4 C2 C3 C4 -0.2(4) . . . . ?
C34 C2 C3 C4 178.7(4) 2_766 . . . ?
O4 C1 C4 C3 0.0(4) . . . . ?
C10 C1 C4 C3 178.1(4) . . . . ?
O4 C1 C4 C5 -178.0(4) . . . . ?
C10 C1 C4 C5 0.0(7) . . . . ?
C2 C3 C4 C1 0.1(4) . . . . ?
C2 C3 C4 C5 178.4(3) . . . . ?
C6 N1 C5 O1 177.9(4) . . . . ?
C11 N1 C5 O1 -1.1(5) . . . . ?
C6 N1 C5 C4 -4.6(6) . . . . ?
C11 N1 C5 C4 176.4(3) . . . . ?
C1 C4 C5 O1 176.9(4) . . . . ?
C3 C4 C5 O1 -0.9(6) . . . . ?
C1 C4 C5 N1 -0.6(7) . . . . ?
C3 C4 C5 N1 -178.4(3) . . . . ?
C5 N1 C6 O2 -174.5(4) . . . . ?
C11 N1 C6 O2 4.4(5) . . . . ?
C5 N1 C6 C7 8.1(6) . . . . ?
C11 N1 C6 C7 -172.9(3) . . . . ?
O2 C6 C7 C10 177.7(4) . . . . ?
N1 C6 C7 C10 -5.0(7) . . . . ?
O2 C6 C7 C8 -4.7(6) . . . . ?
N1 C6 C7 C8 172.7(4) . . . . ?
C10 C7 C8 C9 0.8(4) . . . . ?
C6 C7 C8 C9 -177.3(3) . . . . ?
C7 C8 C9 O3 -1.3(4) . . . . ?
C7 C8 C9 C41 178.5(4) . . . . ?
C10 O3 C9 C8 1.3(4) . . . . ?
C10 O3 C9 C41 -178.5(3) . . . . ?
C9 O3 C10 C7 -0.8(4) . . . . ?
C9 O3 C10 C1 178.3(3) . . . . ?
C8 C7 C10 O3 0.0(4) . . . . ?
C6 C7 C10 O3 177.9(4) . . . . ?
C8 C7 C10 C1 -179.0(4) . . . . ?
C6 C7 C10 C1 -1.1(7) . . . . ?
C4 C1 C10 O3 -175.9(4) . . . . ?
O4 C1 C10 O3 1.9(5) . . . . ?
C4 C1 C10 C7 3.0(7) . . . . ?
O4 C1 C10 C7 -179.2(3) . . . . ?
C5 N1 C11 C12 -77.8(4) . . . . ?
C6 N1 C11 C12 103.1(4) . . . . ?
N1 C11 C12 C24 -64.3(4) . . . . ?
N1 C11 C12 C13 168.6(3) . . . . ?
C24 C12 C13 C14 169.4(3) . . . . ?
C11 C12 C13 C14 -64.0(5) . . . . ?
C12 C13 C14 C15 -170.6(4) . . . . ?
C13 C14 C15 C16 -172.5(4) . . . . ?
C14 C15 C16 C18 -59.0(7) . . . . ?
C15 C16 C18 C19 -176.6(5) . . . . ?
C16 C18 C19 C20 -174.9(7) . . . . ?
C18 C19 C20 C21 178.4(8) . . . . ?
C19 C20 C21 C22 -178.9(13) . . . . ?
C20 C21 C22 C23 -176.9(14) . . . . ?
C11 C12 C24 C25 -71.2(4) . . . . ?
C13 C12 C24 C25 54.1(5) . . . . ?
C12 C24 C25 C26 169.8(3) . . . . ?
C24 C25 C26 C27 176.0(4) . . . . ?
C25 C26 C27 C28 176.2(4) . . . . ?
C26 C27 C28 C29 -179.7(5) . . . . ?
C27 C28 C29 C80d 176.7(16) . . . . ?
C27 C28 C29 C30c -171.0(14) . . . . ?
C28 C29 C30c C31c -76.1(13) . . . . ?
C28 C29 C80d C32d 150.1(18) . . . . ?
C34 O8 C33 C36 0.0(4) . . . . ?
C34 O8 C33 C42 -179.8(3) . . . . ?
C33 O8 C34 C35 0.3(4) . . . . ?
C33 O8 C34 C2 -179.3(3) . . . 2_766 ?
O8 C34 C35 C36 -0.5(4) . . . . ?
C2 C34 C35 C36 179.0(4) 2_766 . . . ?
O8 C33 C36 C35 -0.3(4) . . . . ?
C42 C33 C36 C35 179.4(4) . . . . ?
O8 C33 C36 C37 -178.6(4) . . . . ?
C42 C33 C36 C37 1.1(7) . . . . ?
C34 C35 C36 C33 0.5(4) . . . . ?
C34 C35 C36 C37 179.0(4) . . . . ?
C38 N2 C37 O6 179.1(4) . . . . ?
C43 N2 C37 O6 -3.3(6) . . . . ?
C38 N2 C37 C36 -0.3(7) . . . . ?
C43 N2 C37 C36 177.3(4) . . . . ?
C33 C36 C37 O6 179.5(4) . . . . ?
C35 C36 C37 O6 1.4(6) . . . . ?
C33 C36 C37 N2 -1.1(7) . . . . ?
C35 C36 C37 N2 -179.2(4) . . . . ?
C37 N2 C38 O5 179.5(4) . . . . ?
C43 N2 C38 O5 2.1(6) . . . . ?
C37 N2 C38 C39 1.6(7) . . . . ?
C43 N2 C38 C39 -175.8(4) . . . . ?
O5 C38 C39 C42 180.0(4) . . . . ?
N2 C38 C39 C42 -2.1(7) . . . . ?
O5 C38 C39 C40 -1.1(6) . . . . ?
N2 C38 C39 C40 176.8(4) . . . . ?
C42 C39 C40 C41 0.6(4) . . . . ?
C38 C39 C40 C41 -178.6(4) . . . . ?
C39 C40 C41 O7 -0.6(4) . . . . ?
C39 C40 C41 C9 179.6(4) . . . . ?
C42 O7 C41 C40 0.3(4) . . . . ?
C42 O7 C41 C9 -179.8(3) . . . . ?
C8 C9 C41 C40 -0.6(7) . . . . ?
O3 C9 C41 C40 179.2(4) . . . . ?
C8 C9 C41 O7 179.6(4) . . . . ?
O3 C9 C41 O7 -0.7(5) . . . . ?
C41 O7 C42 C33 177.5(3) . . . . ?
C41 O7 C42 C39 0.1(4) . . . . ?
O8 C33 C42 O7 2.0(6) . . . . ?
C36 C33 C42 O7 -177.8(4) . . . . ?
O8 C33 C42 C39 178.9(3) . . . . ?
C36 C33 C42 C39 -0.8(7) . . . . ?
C40 C39 C42 O7 -0.4(4) . . . . ?
C38 C39 C42 O7 178.6(4) . . . . ?
C40 C39 C42 C33 -177.7(4) . . . . ?
C38 C39 C42 C33 1.4(7) . . . . ?
C38 N2 C43 C44 -102.6(5) . . . . ?
C37 N2 C43 C44 79.5(5) . . . . ?
N2 C43 C44 C45 58.1(5) . . . . ?
N2 C43 C44 C55 -175.9(4) . . . . ?
C43 C44 C45 C46 -179.6(4) . . . . ?
C55 C44 C45 C46 56.3(6) . . . . ?
C44 C45 C46 C47 166.0(4) . . . . ?
C45 C46 C47 C48 -179.6(4) . . . . ?
C46 C47 C48 C49 178.9(4) . . . . ?
C47 C48 C49 C50 179.7(4) . . . . ?
C48 C49 C50 C51 179.3(4) . . . . ?
C49 C50 C51 C52 178.8(5) . . . . ?
C50 C51 C52 C53 -178.5(8) . . . . ?
C51 C52 C53 C54c 64.7(19) . . . . ?
C51 C52 C53 C84d 178.4(7) . . . . ?
C43 C44 C55 C56 63.0(8) . . . . ?
C45 C44 C55 C56 -171.8(6) . . . . ?
C44 C55 C56 C57a 55.7(16) . . . . ?
C44 C55 C56 C70b 158(2) . . . . ?
C55 C56 C57a C58a 172.3(17) . . . . ?
C56 C57a C58a C59a -165(2) . . . . ?
C57a C58a C59a C60a 103(4) . . . . ?
C55 C56 C70b C71b -150(3) . . . . ?
C56 C70b C71b C72b -171(3) . . . . ?
C70b C71b C72b C73b -91(4) . . . . ?

_refine_diff_density_max         0.493
_refine_diff_density_min         -0.456
_refine_diff_density_rms         0.081

_shelx_res_file                  
;
TITL og8_a.res in P-1  Macrocycle
 og8-sq.res created by SHELXL-2016/4 at 12:09:58 on 22-Nov-2018
REM Old TITL og8 in P-1
REM SHELXT solution in P-1
REM R1 0.263, Rweak 0.027, Alpha 0.076, Orientation as input
REM Formula found by SHELXT: C63
rem ori gidron orange needle
rem ESRF ID23-1 Oct24 2018
CELL 0.8 4.83 22.78 28.51 79.22 88.33 86.44
ZERR 1 0.001 0.0046 0.0057 0.03 0.03 0.03
LATT 1
SFAC C H O N

DISP C 0.0048 0.0021 14.9814
DISP H -0 0 0.6287
DISP N 0.0087 0.0042 26.5137
DISP O 0.0151 0.008 44.8187
UNIT 125 180 19 4
DFIX 1.5 C21 C22 C22 C23
DFIX 1.5 0.01 C56 C70 C70 C71 C71 C72 C72 C73
DFIX 1.5 0.01 C57 C58 C58 C59 C59 C60 c29 c80 c80 c32
DANG 2.5 0.02 C56 C71 C70 C72 C71 C73 C58 C60
rem SIMU 0.01 0.02   C18 C19 C20 C21 C22 C23
rem SIMU 0.01 0.02   C28 C29 C30 C31 C32
rem SIMU 0.01 0.02   C57 C58 C59 C60
rem SIMU 0.01 0.02   C70 C71 C72 C73
rem delu 0.01 0.02   C18 C19 C20
delu   C21 C22 C23
simu    C21 C22 C23
delu 0.01 0.02   C28 C29 C30 C31 C32
delu 0.01 0.02   C57 C58 C59 C60
delu 0.01 0.02   C70 C71 C72 C73
ISOR 0.005  c70 C71 C72
isor 0.001 c31
EADP C202 C203
eadp c30 c80
delu  c52 c53 c54 c84
simu  c52 c53 c54 c84
rem delu c29 c30 c31
omit    2   4   5
omit    0   3   2
omit     3   5   2
omit    -3   3   0
omit     1  -1   1
omit    -2   5   6
omit    -1   4   0
omit     0   1   5
omit    -1  -4   1
omit    -1   3   5
omit     0   7   0
omit    -1   2   2
omit     0   5   5
omit     2   3   4
omit     0   3   5
omit     1  -3   1
omit     0  -2   3
omit     1  -1   2
omit    -2   8  10
omit    -1   3   0
omit     1   3   1

L.S. 10
PLAN  40
TEMP -173
BOND $H
LIST 4
FMAP 2
acta
conf
size 0.2 0.016 0.002

WGHT    0.200000
FVAR       4.82867   0.65042   0.43211
O1    3    0.126428    0.204389    0.580623    11.00000    0.06249    0.06203 =
         0.06141   -0.00809   -0.00621   -0.01331
O2    3   -0.202716    0.293305    0.436578    11.00000    0.05828    0.06743 =
         0.06108   -0.01249   -0.01605   -0.00876
O3    3    0.449543    0.419143    0.456736    11.00000    0.05420    0.05846 =
         0.05136   -0.01194   -0.01253   -0.00527
O4    3    0.628243    0.368427    0.550196    11.00000    0.04694    0.05900 =
         0.05090   -0.01269   -0.00591   -0.00692
O5    3    0.233147    0.569101    0.242679    11.00000    0.06020    0.08696 =
         0.05567   -0.01225   -0.00969   -0.01537
O6    3    0.830802    0.714720    0.240025    11.00000    0.08115    0.07294 =
         0.06175    0.00065   -0.02030   -0.01523
O7    3    0.603175    0.515449    0.388928    11.00000    0.05042    0.05941 =
         0.05196   -0.01162   -0.01080   -0.00795
O8    3    0.981831    0.605328    0.386894    11.00000    0.05184    0.06001 =
         0.05016   -0.01215   -0.00779   -0.00673
N1    4   -0.009381    0.252672    0.507722    11.00000    0.05283    0.06029 =
         0.05833   -0.01804   -0.00713   -0.00524
N2    4    0.541109    0.638943    0.246666    11.00000    0.05577    0.07057 =
         0.04954   -0.00980   -0.01085   -0.00039
C1    1    0.427956    0.343769    0.527850    11.00000    0.03422    0.05567 =
         0.06053   -0.01941   -0.00605   -0.00305
C2    1    0.670363    0.330900    0.593591    11.00000    0.05859    0.05717 =
         0.04811   -0.00935   -0.00290   -0.00168
C3    1    0.503410    0.284279    0.598323    11.00000    0.05560    0.05374 =
         0.05445   -0.01246   -0.00158   -0.00479
AFIX  43
H3    2    0.493254    0.252256    0.624852    11.00000   -1.20000
AFIX   0
C4    1    0.348045    0.292572    0.556266    11.00000    0.04651    0.05465 =
         0.05644   -0.01657   -0.00866    0.00035
C5    1    0.148385    0.248273    0.549195    11.00000    0.04682    0.05766 =
         0.05722   -0.01101   -0.00354   -0.00227
C6    1   -0.036005    0.298024    0.466201    11.00000    0.05329    0.05817 =
         0.05391   -0.01518   -0.00532   -0.00274
C7    1    0.138906    0.349938    0.456171    11.00000    0.04528    0.05667 =
         0.05880   -0.01376   -0.00695   -0.00208
C8    1    0.127389    0.389979    0.412332    11.00000    0.05498    0.06013 =
         0.05198   -0.01433   -0.00845   -0.00359
AFIX  43
H8    2    0.007590    0.388745    0.386735    11.00000   -1.20000
AFIX   0
C9    1    0.319484    0.430862    0.413293    11.00000    0.05810    0.05259 =
         0.05636   -0.01472   -0.00534    0.00085
C10   1    0.338180    0.369237    0.482334    11.00000    0.04113    0.05717 =
         0.05390   -0.01316   -0.00330   -0.00455
C11   1   -0.178776    0.200568    0.508878    11.00000    0.05371    0.05874 =
         0.06305   -0.01628   -0.00438   -0.00794
AFIX  23
H11A  2   -0.328240    0.211433    0.485247    11.00000   -1.20000
H11B  2   -0.266857    0.189980    0.540895    11.00000   -1.20000
AFIX   0
C12   1   -0.004640    0.146111    0.497728    11.00000    0.04836    0.05613 =
         0.06612   -0.01550   -0.00935   -0.00395
AFIX  13
H12   2    0.155499    0.139211    0.519934    11.00000   -1.20000
AFIX   0
C13   1   -0.175449    0.089855    0.509276    11.00000    0.05360    0.05625 =
         0.06913   -0.01999   -0.00887    0.00032
AFIX  23
H13A  2   -0.347024    0.097483    0.490387    11.00000   -1.20000
H13B  2   -0.066824    0.056193    0.498757    11.00000   -1.20000
AFIX   0
C14   1   -0.255202    0.070932    0.561300    11.00000    0.06814    0.06229 =
         0.06510   -0.01105   -0.01506   -0.01185
AFIX  23
H14A  2   -0.088127    0.069565    0.580870    11.00000   -1.20000
H14B  2   -0.390296    0.101426    0.570552    11.00000   -1.20000
AFIX   0
C15   1   -0.379789    0.010917    0.572324    11.00000    0.07504    0.07260 =
         0.07289   -0.01743   -0.00472   -0.01610
AFIX  23
H15A  2   -0.235526   -0.020022    0.566871    11.00000   -1.20000
H15B  2   -0.530047    0.010752    0.549469    11.00000   -1.20000
AFIX   0
C16   1   -0.498536   -0.006833    0.623153    11.00000    0.09198    0.08326 =
         0.08321   -0.00890   -0.01256   -0.02733
AFIX  23
H16A  2   -0.653818    0.022288    0.627391    11.00000   -1.20000
H16B  2   -0.577512   -0.046430    0.625857    11.00000   -1.20000
AFIX   0
C18   1   -0.304605   -0.010219    0.663271    11.00000    0.09803    0.08772 =
         0.08258   -0.00932   -0.00597   -0.01819
AFIX  23
H18A  2   -0.143618   -0.037415    0.657934    11.00000   -1.20000
H18B  2   -0.234484    0.030040    0.661697    11.00000   -1.20000
AFIX   0
C19   1   -0.413138   -0.030504    0.711798    11.00000    0.12927    0.10686 =
         0.08436   -0.00373   -0.01111   -0.03689
AFIX  23
H19A  2   -0.468545   -0.071999    0.713614    11.00000   -1.20000
H19B  2   -0.585128   -0.005658    0.715470    11.00000   -1.20000
AFIX   0
C20   1   -0.243134   -0.030417    0.753677    11.00000    0.20887    0.19165 =
         0.08228   -0.01031   -0.00358   -0.08719
AFIX  23
H20A  2   -0.073687   -0.056416    0.750938    11.00000   -1.20000
H20B  2   -0.183383    0.010760    0.751823    11.00000   -1.20000
AFIX   0
C21   1   -0.364124   -0.049451    0.800794    11.00000    0.21251    0.20150 =
         0.09782   -0.01998   -0.00009   -0.07783
AFIX  23
H21A  2   -0.536037   -0.023959    0.802846    11.00000   -1.20000
H21B  2   -0.421348   -0.090775    0.802400    11.00000   -1.20000
AFIX   0
C22   1   -0.208862   -0.049370    0.843382    11.00000    0.42004    0.44781 =
         0.17315   -0.02425   -0.08905   -0.07176
AFIX  23
H22A  2   -0.160330   -0.007496    0.842063    11.00000   -1.20000
H22B  2   -0.032144   -0.072727    0.839882    11.00000   -1.20000
AFIX   1
C23   1   -0.315842   -0.071578    0.894230    11.00000    0.56436

H23A  2   -0.488533   -0.048352    0.899063    11.00000   -1.50000
H23B  2   -0.178987   -0.065784    0.917420    11.00000   -1.50000
H23C  2   -0.352360   -0.114120    0.898649    11.00000   -1.50000
AFIX   0
C24   1    0.117019    0.157009    0.446819    11.00000    0.04917    0.05780 =
         0.06860   -0.01772   -0.00574   -0.00399
AFIX  23
H24A  2    0.211779    0.195051    0.441841    11.00000   -1.20000
H24B  2    0.260859    0.124669    0.444662    11.00000   -1.20000
AFIX   0
C25   1   -0.079580    0.160176    0.406165    11.00000    0.05658    0.06594 =
         0.07058   -0.02051   -0.00234   -0.00531
AFIX  23
H25A  2   -0.241481    0.187589    0.410562    11.00000   -1.20000
H25B  2   -0.147950    0.119968    0.406718    11.00000   -1.20000
AFIX   0
C26   1    0.058346    0.182059    0.357913    11.00000    0.05394    0.07857 =
         0.07570   -0.02245   -0.00109   -0.01437
AFIX  23
H26A  2    0.115480    0.223262    0.356964    11.00000   -1.20000
H26B  2    0.228504    0.156352    0.354964    11.00000   -1.20000
AFIX   0
C27   1   -0.122967    0.182169    0.315173    11.00000    0.06720    0.07553 =
         0.06767   -0.01156    0.00052   -0.00864
AFIX  23
H27A  2   -0.169508    0.140580    0.314663    11.00000   -1.20000
H27B  2   -0.298619    0.205760    0.318970    11.00000   -1.20000
AFIX   0
C28   1    0.012674    0.207817    0.268157    11.00000    0.08938    0.11986 =
         0.06933   -0.01043   -0.00207   -0.02457
AFIX  23
H28A  2    0.187804    0.184071    0.264311    11.00000   -1.20000
H28B  2    0.060314    0.249307    0.268780    11.00000   -1.20000
AFIX   0
C29   1   -0.168565    0.208370    0.225283    11.00000    0.10128    0.17642 =
         0.06947    0.00182   -0.00955   -0.04306
AFIX  23
H29A  2   -0.328278    0.237853    0.224975    11.00000   -1.20000
H29B  2   -0.239414    0.168341    0.226030    11.00000   -1.20000
AFIX   0
PART 3
C30   1    0.042980    0.228020    0.176127    10.50000    0.10304    0.24754 =
         0.08520    0.00782   -0.04071   -0.07058
AFIX  23
H30A  2    0.228184    0.206817    0.180709    10.50000   -1.20000
H30B  2   -0.039830    0.219143    0.147051    10.50000   -1.20000
AFIX   1
C31   1    0.060467    0.291418    0.173157    10.50000    0.21646    0.24013 =
         0.11817    0.07317   -0.07129   -0.10590
AFIX 137
H31A  2   -0.120135    0.309000    0.181642    10.50000   -1.50000
H31B  2    0.112963    0.309830    0.140501    10.50000   -1.50000
H31C  2    0.200487    0.298618    0.195305    10.50000   -1.50000
AFIX   0
PART 0
PART 4
C80   1   -0.075551    0.235081    0.176054    10.50000    0.10304    0.24754 =
         0.08520    0.00782   -0.04071   -0.07058
AFIX  23
H80A  2    0.129819    0.231971    0.175872    10.50000   -1.20000
H80B  2   -0.131777    0.278296    0.171225    10.50000   -1.20000
AFIX   0
C32   1   -0.163192    0.213229    0.132548    10.50000   -1.50000
AFIX 137
H32A  2   -0.238195    0.173679    0.142152    10.50000   -1.50000
H32B  2   -0.002538    0.210407    0.111118    10.50000   -1.50000
H32C  2   -0.306060    0.241334    0.115971    10.50000   -1.50000
AFIX   0
PART 0
C33   1    0.820932    0.603777    0.348775    11.00000    0.05298    0.05571 =
         0.04690   -0.01296   -0.00843    0.00041
C34   1    1.134413    0.655014    0.373828    11.00000    0.05279    0.05650 =
         0.05283   -0.01440   -0.00289   -0.00651
C35   1    1.070376    0.683743    0.329230    11.00000    0.05797    0.05417 =
         0.05251   -0.00951   -0.00455   -0.00511
AFIX  43
H35   2    1.146549    0.719271    0.312372    11.00000   -1.20000
AFIX   0
C36   1    0.868354    0.650761    0.312517    11.00000    0.05123    0.05995 =
         0.05000   -0.01432   -0.00185   -0.00117
C37   1    0.745256    0.669441    0.265052    11.00000    0.05977    0.06416 =
         0.05561   -0.00947   -0.00800   -0.00576
C38   1    0.408588    0.586911    0.266024    11.00000    0.05495    0.06944 =
         0.05091   -0.01258   -0.00651   -0.00332
C39   1    0.457928    0.552126    0.313915    11.00000    0.04413    0.05876 =
         0.05422   -0.01237   -0.00902   -0.00452
C40   1    0.309086    0.501055    0.333196    11.00000    0.05731    0.06391 =
         0.05251   -0.01481   -0.00926    0.00024
AFIX  43
H40   2    0.171088    0.484387    0.317453    11.00000   -1.20000
AFIX   0
C41   1    0.399419    0.480426    0.378062    11.00000    0.04672    0.05534 =
         0.06087   -0.01548   -0.00940   -0.00268
C42   1    0.637329    0.558786    0.349766    11.00000    0.04907    0.05588 =
         0.04795   -0.01075   -0.00468   -0.00365
C43   1    0.445773    0.669855    0.198543    11.00000    0.06783    0.07631 =
         0.06333   -0.00071   -0.02359   -0.00822
AFIX  23
H43A  2    0.422841    0.713371    0.198426    11.00000   -1.20000
H43B  2    0.261305    0.655958    0.193065    11.00000   -1.20000
AFIX   0
C44   1    0.638522    0.659922    0.157410    11.00000    0.06404    0.09246 =
         0.05100   -0.00234   -0.01575   -0.01839
AFIX  13
H44   2    0.822373    0.674919    0.163212    11.00000   -1.20000
AFIX   0
C45   1    0.684957    0.593236    0.155354    11.00000    0.06013    0.09542 =
         0.05237   -0.00700   -0.01252   -0.01441
AFIX  23
H45A  2    0.502753    0.577041    0.151823    11.00000   -1.20000
H45B  2    0.761569    0.572142    0.186202    11.00000   -1.20000
AFIX   0
C46   1    0.879510    0.578778    0.114990    11.00000    0.07477    0.09918 =
         0.05962   -0.01329   -0.00836   -0.02225
AFIX  23
H46A  2    0.782523    0.590807    0.084264    11.00000   -1.20000
H46B  2    1.044215    0.602908    0.113433    11.00000   -1.20000
AFIX   0
C47   1    0.974783    0.513804    0.120850    11.00000    0.07584    0.10845 =
         0.05664   -0.01807   -0.00398   -0.01800
AFIX  23
H47A  2    0.810147    0.489691    0.122196    11.00000   -1.20000
H47B  2    1.070727    0.501704    0.151671    11.00000   -1.20000
AFIX   0
C48   1    1.171489    0.499387    0.080491    11.00000    0.07805    0.11013 =
         0.05345   -0.01748   -0.00572   -0.01827
AFIX  23
H48A  2    1.074102    0.510844    0.049763    11.00000   -1.20000
H48B  2    1.334161    0.524142    0.078751    11.00000   -1.20000
AFIX   0
C49   1    1.270323    0.435839    0.086407    11.00000    0.08177    0.10918 =
         0.06379   -0.01549   -0.01073   -0.02226
AFIX  23
H49A  2    1.107722    0.411043    0.088273    11.00000   -1.20000
H49B  2    1.368597    0.424407    0.117051    11.00000   -1.20000
AFIX   0
C50   1    1.468882    0.421383    0.045237    11.00000    0.08448    0.11033 =
         0.06115   -0.02165   -0.00819   -0.01585
AFIX  23
H50A  2    1.369791    0.432342    0.014646    11.00000   -1.20000
H50B  2    1.630308    0.446554    0.043103    11.00000   -1.20000
AFIX   0
C51   1    1.571870    0.357118    0.051522    11.00000    0.09678    0.10649 =
         0.08271   -0.02066   -0.01725   -0.00533
AFIX  23
H51A  2    1.410529    0.331840    0.054337    11.00000   -1.20000
H51B  2    1.674808    0.346362    0.081736    11.00000   -1.20000
AFIX   0
C52   1    1.759498    0.343223    0.010877    11.00000    0.10654    0.14886 =
         0.11279   -0.05572   -0.01527    0.00541
AFIX  23
H52A  2    1.929642    0.365791    0.008378    11.00000   -1.20000
H52B  2    1.662299    0.353002   -0.019946    11.00000   -1.20000
AFIX   0
C53   1    1.828455    0.275622    0.024942    11.00000    0.27472    0.21510 =
         0.30061   -0.05208    0.04646    0.07466
AFIX  23
H53A  2    1.978186    0.269128    0.001683    11.00000   -1.20000
H53B  2    1.924299    0.272885    0.055567    11.00000   -1.20000
AFIX   1

PART 3
C54   1    1.693475    0.218448    0.032382    10.50000    0.33594

H54A  2    1.829689    0.184370    0.034526    10.50000   -1.50000
H54B  2    1.569467    0.218640    0.005746    10.50000   -1.50000
H54C  2    1.584625    0.215018    0.062221    10.50000   -1.50000
AFIX   1
PART 0
PART 4
C84   1    2.022356    0.262979   -0.020616    10.50000    0.53216
H84A  2    2.079153    0.220239   -0.015424    10.50000   -1.50000
H84B  2    2.187383    0.286421   -0.023288    10.50000   -1.50000
H84C  2    1.916808    0.273888   -0.050123    10.50000   -1.50000
AFIX   0

PART 0
C55   1    0.528702    0.697460    0.110590    11.00000    0.10511    0.10704 =
         0.05891    0.00222   -0.01395   -0.01693
AFIX  23
H55A  2    0.339041    0.685911    0.105604    11.00000   -1.20000
H55B  2    0.647773    0.688140    0.083777    11.00000   -1.20000
AFIX   0
C56   1    0.520599    0.765658    0.109613    11.00000    0.32372    0.10916 =
         0.08811    0.03321   -0.00558    0.00942
AFIX  23
H56A  2    0.446865    0.784263    0.077911    11.00000   -1.20000
H56B  2    0.374038    0.773131    0.133141    11.00000   -1.20000
AFIX   0
PART 0
PART 1
C57   1    0.722304    0.798611    0.116527    10.50000    0.25860    0.07997 =
         0.21961    0.03141   -0.10094   -0.10348
AFIX  23
H57A  2    0.883033    0.790947    0.095721    10.50000   -1.20000
H57B  2    0.781629    0.787592    0.150132    10.50000   -1.20000
AFIX   0
C58   1    0.630304    0.864438    0.105596    10.50000    0.35085    0.11324 =
         0.50837   -0.03104   -0.20869   -0.01592
AFIX  23
H58A  2    0.528569    0.874385    0.075225    10.50000   -1.20000
H58B  2    0.509376    0.875549    0.131570    10.50000   -1.20000
AFIX   0
C59   1    0.895419    0.895805    0.101827    10.50000    0.33509
AFIX  23
H59A  2    1.044025    0.867744    0.117588    10.50000   -1.20000
H59B  2    0.872366    0.929751    0.119063    10.50000   -1.20000
AFIX   0
C60   1    0.983098    0.918982    0.050936    10.50000    0.44424
AFIX   1
H60A  2    0.890214    0.970876    0.054904    10.50000   -1.50000
H60C  2    1.180981    0.932744    0.058424    10.50000   -1.50000
AFIX   0
PART 0

PART 2
C70   1    0.520043    0.810157    0.063460    10.50000    0.38725    0.38736 =
         0.38583   -0.07014   -0.00690   -0.02454
AFIX  23
H70A  2    0.325913    0.820559    0.053410    10.50000   -1.20000
H70B  2    0.617325    0.791383    0.038486    10.50000   -1.20000
AFIX   0
C71   1    0.657296    0.866608    0.067105    10.50000    0.38940    0.38779 =
         0.38845   -0.07297   -0.00686   -0.02237
AFIX  23
H71A  2    0.579383    0.881662    0.095408    10.50000   -1.20000
H71B  2    0.857759    0.856731    0.072457    10.50000   -1.20000
AFIX   0
C72   1    0.624832    0.915509    0.024398    10.50000    0.39295    0.39511 =
         0.39208   -0.07227   -0.00268   -0.02006
AFIX  23
H72A  2    0.616955    0.954267    0.035474    10.50000   -1.20000
H72B  2    0.443827    0.912191    0.009968    10.50000   -1.20000
AFIX   1
C73   1    0.844566    0.917253   -0.013988    10.50000    0.36284    0.36886 =
         0.40192   -0.06769    0.00278   -0.01212
H73B  2    0.933381    0.955490   -0.018553    10.50000   -1.50000
H73C  2    0.745165    0.914605   -0.042932    10.50000   -1.50000
AFIX   0

rem acetone
PART 0
O100  3   -0.127019    0.411158    0.299864    11.00000    0.07052    0.09207 =
         0.08727   -0.02433   -0.01785   -0.01309
C101  1   -0.326925    0.392526    0.284365    11.00000    0.05757    0.07913 =
         0.06609   -0.02497   -0.00942   -0.00367
C102  1   -0.444218    0.422492    0.237026    11.00000    0.09560    0.09590 =
         0.06261   -0.01607   -0.00944    0.00104
AFIX 137
H10A  2   -0.624851    0.442596    0.242164    11.00000   -1.50000
H10B  2   -0.467028    0.392376    0.217200    11.00000   -1.50000
H10C  2   -0.317229    0.452038    0.220859    11.00000   -1.50000
AFIX   0
C103  1   -0.470025    0.340993    0.311484    11.00000    0.07821    0.07673 =
         0.08646   -0.01352   -0.01033   -0.00917
AFIX 137
H10D  2   -0.381066    0.327432    0.342395    11.00000   -1.50000
H10E  2   -0.458758    0.308310    0.293389    11.00000   -1.50000
H10F  2   -0.665150    0.353060    0.316654    11.00000   -1.50000
AFIX   0
rem acetone 2
O200  3    0.449468    0.802933    0.293369    10.50000    0.15619    0.12878 =
         0.09103   -0.00239   -0.00687   -0.05808
C201  1    0.611468    0.838441    0.275598    10.50000    0.13651    0.08053 =
         0.11112   -0.00353   -0.00709   -0.01657
C202  1    0.810329    0.860397    0.304079    10.50000    0.28088    0.08888 =
         0.10132    0.02311    0.00251   -0.02628
AFIX 137
H20C  2    0.817626    0.835078    0.335897    10.50000   -1.50000
H20D  2    0.754192    0.901651    0.307033    10.50000   -1.50000
H20E  2    0.994001    0.859348    0.288618    10.50000   -1.50000
AFIX   0
C203  1    0.630722    0.855631    0.224314    10.50000    0.28088    0.08888 =
         0.10132    0.02311    0.00251   -0.02628
AFIX 137
H20F  2    0.826091    0.858611    0.214382    10.50000   -1.50000
H20G  2    0.530475    0.894494    0.214246    10.50000   -1.50000
H20H  2    0.548679    0.825463    0.209482    10.50000   -1.50000
AFIX   0
HKLF 4


REM  og8_a.res in P-1  Macrocycle
REM R1 =  0.0970 for    5500 Fo > 4sig(Fo)  and  0.1301 for all    8537 data
REM    683 parameters refined using     82 restraints

END

WGHT      0.2000      0.0000

REM Highest difference peak  0.493,  deepest hole -0.456,  1-sigma level  0.081
Q1    1   0.4799  0.8549  0.3176  11.00000  0.05    0.49
Q2    1   1.2665  0.8488  0.3163  11.00000  0.05    0.48
Q3    1   0.9310  0.8500  0.2727  11.00000  0.05    0.46
Q4    1   1.1756  0.8492  0.2546  11.00000  0.05    0.45
Q5    1   0.7911  0.8785  0.2130  11.00000  0.05    0.40
Q6    1   0.4267  0.8715  0.2034  11.00000  0.05    0.39
Q7    1   0.7347  0.8700  0.3169  11.00000  0.05    0.35
Q8    1   1.8854  0.1838  0.0513  11.00000  0.05    0.33
Q9    1   0.4072  0.4675  0.4552  11.00000  0.05    0.32
Q10   1  -0.3643 -0.1744  0.8878  11.00000  0.05    0.31
Q11   1  -0.1865 -0.0047  0.9277  11.00000  0.05    0.31
Q12   1   0.5599  0.8681  0.2631  11.00000  0.05    0.29
Q13   1   1.0816  0.8639  0.1802  11.00000  0.05    0.28
Q14   1   0.0237  0.2080  0.0874  11.00000  0.05    0.28
Q15   1   0.0223 -0.0739  0.9204  11.00000  0.05    0.26
Q16   1   0.5699  0.7965  0.0569  11.00000  0.05    0.26
Q17   1   0.2974  0.4704  0.4132  11.00000  0.05    0.24
Q18   1   0.4444  0.4409  0.3842  11.00000  0.05    0.24
Q19   1   0.1265  0.2469  0.1510  11.00000  0.05    0.23
Q20   1   0.3267  0.8592  0.1641  11.00000  0.05    0.23
Q21   1   0.5769  0.5799  0.2457  11.00000  0.05    0.22
Q22   1   0.7948  0.8994  0.1544  11.00000  0.05    0.22
Q23   1   0.2508  0.6083  0.2308  11.00000  0.05    0.22
Q24   1   0.1450  0.1899  0.0605  11.00000  0.05    0.22
Q25   1   0.1202  0.1863  0.1465  11.00000  0.05    0.22
Q26   1   0.6620  0.9201  0.2494  11.00000  0.05    0.21
Q27   1   0.8673  0.7564  0.2379  11.00000  0.05    0.20
Q28   1  -0.0828  0.1184  0.5061  11.00000  0.05    0.20
Q29   1   0.8326  0.5617  0.3431  11.00000  0.05    0.20
Q30   1   2.2574  0.1715  0.0338  11.00000  0.05    0.20
Q31   1   1.6274  0.2299  0.0290  11.00000  0.05    0.20
Q32   1   0.7588  0.6168  0.2572  11.00000  0.05    0.20
Q33   1   0.8428  0.9605  0.0252  11.00000  0.05    0.20
Q34   1   1.0835  0.9079  0.0129  11.00000  0.05    0.19
Q35   1  -0.7401  0.0354  0.7880  11.00000  0.05    0.19
Q36   1   0.3113  0.4169  0.4793  11.00000  0.05    0.19
Q37   1   0.3834  0.6363  0.2721  11.00000  0.05    0.19
Q38   1   1.3311  0.1638  0.0325  11.00000  0.05    0.19
Q39   1   2.0533  0.2470 -0.0066  11.00000  0.05    0.19
Q40   1   0.8940  0.9524  0.0339  11.00000  0.05    0.19
;
_shelx_res_checksum              29207
# SQUEEZE RESULTS (APPEND TO CIF)
# Note: Data are Listed for all Voids in the P1 Unit Cell
# i.e. Centre of Gravity, Solvent Accessible Volume,
# Recovered number of Electrons in the Void and
# Details about the Squeezed Material
loop_
_platon_squeeze_void_nr
_platon_squeeze_void_average_x
_platon_squeeze_void_average_y
_platon_squeeze_void_average_z
_platon_squeeze_void_volume
_platon_squeeze_void_count_electrons
_platon_squeeze_void_content
1 -0.000 0.500 0.500 38 1 ' '
_platon_squeeze_details          
;
;

# start Validation Reply Form
_vrf_PLAT029_og8-sq              
;
PROBLEM: _diffrn_measured_fraction_theta_full value Low .      0.741 Why?  
RESPONSE: These were very small crystals, weakly diffracting. They
were measured using synchrotron radiation using a single axis goniometer.
The structure could be readily solved and clearly shows the macrocycle and
the alkyl chains.
;
_vrf_PLAT410_og8-sq              
;
PROBLEM: Short Intra H...H Contact  H56A     ..H70A     .       1.12 Ang.  
RESPONSE: This is a short contact between hydrogen atoms on two
partially disordered alkyl chains.
;
_vrf_PLAT412_og8-sq              
;
PROBLEM: Short Intra XH3 .. XHn     H53A     ..H84A     .       1.36 Ang.  
RESPONSE: This is a short contact between hydrogen atoms on two
partially disordered alkyl chains.
;
_vrf_PLAT413_og8-sq              
;
PROBLEM: Short Inter XH3 .. XHn     H23B     ..H73C     .       1.19 Ang.  
RESPONSE:This is a short contact between hydrogen atoms on two
partially disordered alkyl chains.
;
_vrf_PLAT201_og8-sq              
;
PROBLEM: Isotropic non-H Atoms in Main Residue(s) .......          1 Report
RESPONSE: These are the carbons on the end of relatively long alkyl chains.
They have alternate conformations and as such had large, 
overly extended and elongated thermal ellipsoids that did not converge.
 
;
_vrf_PLAT220_og8-sq              
;
PROBLEM: Non-Solvent  Resd 1  C   Ueq(max)/Ueq(min) Range       10.0 Ratio 
RESPONSE: This molecule has a macrocyclic core that is very well defined and
long alkyl chain arms that vary considerably in thermal ellipsoids along
their length.
;
_vrf_PLAT242_og8-sq              
;
PROBLEM: Low    'MainMol' Ueq as Compared to Neighbors of        C21 Check 
RESPONSE: A well ordered carbon on the alkyl chain, before the end region 
with large thermal motion.
;
_vrf_PLAT911_og8-sq              
;
PROBLEM: Missing FCF Refl Between Thmin & STh/L=    0.600       1964 Report
RESPONSE: Data were collected at synchrotron, with a single axis goniometer.
;
_vrf_PLAT990_og8-sq              
;
PROBLEM: Deprecated .res/.hkl Input Style SQUEEZE Job ...          ! Note 
RESPONSE: SHELXL 2016/4 was used
;
# end Validation Reply Form
